# Supplementary material for: The prevalence and transcriptional activity of the mucosal microbiota of ulcerative colitis patients
Source: Sci Rep. 2018 Nov 22;8:17278. doi: 10.1038/s41598-018-35243-4 (PMC6250705; doi:10.1038/s41598-018-35243-4)
Supplement: Supplementary file 2 — Table S1 [file 41598_2018_35243_MOESM2_ESM.xlsx]

## Sheet: Patients
						Endoscopic Mayo Score
ID	Diagnosis	Age	Gender	Current smoker	Montreal classification	Cecum and ascending colon	Transverse colon	Descending colon and sigmoid	Rectum	Classification, Non IBD
1005	Non IBD	41	Female	Yes	NA	NA	NA	NA	NA	IBS, mixed
1006	Non IBD	34	Male	No	NA	NA	NA	NA	NA	IBS, constipation
1007	Non IBD	28	Female	No	NA	NA	NA	NA	NA	IBS, diarrhea
1011	Non IBD	21	Male	No	NA	NA	NA	NA	NA	IBS, constipation
1014	Non IBD	23	Female	No	NA	NA	NA	NA	NA	Functional dyspepsia
1020	Non IBD	40	Male	Yes	NA	NA	NA	NA	NA	Functional intestinal disorder, unspecified
1024	Non IBD	32	Male	No	NA	NA	NA	NA	NA	IBS, diarrhea
1025	Non IBD	38	Female	No	NA	NA	NA	NA	NA	IBS, diarrhea
1029	Non IBD	24	Female	No	NA	NA	NA	NA	NA	IBS, diarrhea
1032	Non IBD	31	Male	No	NA	NA	NA	NA	NA	IBS, mixed
1035	Non IBD	40	Male	No	NA	NA	NA	NA	NA	IBS, diarrhea
1037	Non IBD	27	Male	No	NA	NA	NA	NA	NA	IBS, diarrhea
1044	Non IBD	56	Male	No	NA	NA	NA	NA	NA	IBS, mixed
1053	Non IBD	23	Male	Yes	NA	NA	NA	NA	NA	Abdominal pain
1056	Non IBD	42	Male	No	NA	NA	NA	NA	NA	IBS, diarrhea
1057	Non IBD	58	Male	Yes	NA	NA	NA	NA	NA	Anal fistula
1058	Non IBD	31	Female	Yes	NA	NA	NA	NA	NA	IBS, diarrhea
1059	Non IBD	37	Female	No	NA	NA	NA	NA	NA	Functional diarrhea
1060	Non IBD	62	Female	No	NA	NA	NA	NA	NA	IBS, diarrhea
1062	Non IBD	21	Female	No	NA	NA	NA	NA	NA	IBS, diarrhea
1063	Non IBD	53	Female	No	NA	NA	NA	NA	NA	Functional diarrhea
1065	Non IBD	23	Female	No	NA	NA	NA	NA	NA	IBS, diarrhea
1102	Non IBD	37	Male	No	NA	NA	NA	NA	NA	Anal prolaps
1121	Non IBD	43	Female	No	NA	NA	NA	NA	NA	IBS, diarrhea
1124	Non IBD	43	Male	Yes	NA	NA	NA	NA	NA	IBS, diarrhea
1137	Non IBD	40	Male	No	NA	NA	NA	NA	NA	IBS, diarrhea
1138	Non IBD	24	Female	No	NA	NA	NA	NA	NA	IBS, constipation
1041	Non IBD	31	Female	No	NA	NA	NA	NA	NA	IBS, diarrhea
1142	Non IBD	26	Male	Yes	NA	NA	NA	NA	NA	Anal fistula
1149	Non IBD	32	Female	No	NA	NA	NA	NA	NA	IBS, mixed
1152	Non IBD	69	Female	No	NA	NA	NA	NA	NA	IBS, diarrhea
1192	Non IBD	35	Male	No	NA	NA	NA	NA	NA	Abdominal pain
1200	Non IBD	31	Female	No	NA	NA	NA	NA	NA	IBS, diarrhea
1201	Non IBD	49	Female	No	NA	NA	NA	NA	NA	IBS, diarrhea
1203	Non IBD	40	Male	No	NA	NA	NA	NA	NA	IBS, diarrhea
1071	UC	65	Female	No	Extensive colitis (E3)	2	2	3	3	NA
1072	UC	35	Male	No	Extensive colitis (E3)	0	3	3	3	NA
1076	UC	40	Male	No	Extensive colitis (E3)	2	2	2	2	NA
1086	UC	19	Male	No	Proctitis (E1)	0	0	0	1	NA
1087	UC	34	Female	No	Left-sided colitis (E2)	0	0	2	2	NA
1088	UC	40	Female	No	Extensive colitis (E3)	3	3	3	3	NA
1093	UC	32	Female	No	Extensive colitis (E3)	1	0	2	0	NA
1103	UC	26	Female	No	Left-sided colitis (E2)	0	0	2	2	NA
1108	UC	25	Female	No	Left-sided colitis (E2)	0	0	3	0	NA
1110	UC	25	Male	No	Proctitis (E1)	0	0	0	1	NA
1112	UC	41	Female	No	Proctitis (E1)	0	0	0	3	NA
1113	UC	27	Male	No	Left-sided colitis (E2)	1	0	3	3	NA
1114	UC	21	Female	No	Extensive colitis (E3)	1	2	2	2	NA
1115	UC	35	Male	Yes	Extensive colitis (E3)	1	1	2	2	NA
1119	UC	25	Male	No	Extensive colitis (E3)	2	2	2	2	NA
1120	UC	56	Male	No	Proctitis (E1)	0	0	0	2	NA
1122	UC	19	Male	No	Proctitis (E1)	0	0	0	2	NA
1123	UC	21	Male	No	Extensive colitis (E3)	3	3	3	3	NA
1130	UC	48	Female	No	Left-sided colitis (E2)	0	0	2	2	NA
1131	UC	34	Male	No	Proctitis (E1)	0	0	0	1	NA
1132	UC	55	Male	No	Extensive colitis (E3)	3	3	3	3	NA
1144	UC	60	Female	No	Left-sided colitis (E2)	1	1	2	2	NA
1146	UC	48	Female	No	Extensive colitis (E3)	2	0	2	2	NA
1147	UC	33	Male	No	Proctitis (E1)	0	0	0	3	NA
1150	UC	24	Female	No	Extensive colitis (E3)	0	2	3	3	NA
1151	UC	51	Male	No	Left-sided colitis (E2)	0	0	2	2	NA
1153	UC	39	Male	No	Left-sided colitis (E2)	0	0	2	2	NA
1154	UC	23	Male	No	Extensive colitis (E3)	2	0	0	0	NA
1160	UC	41	Female	No	Proctitis (E1)	0	0	0	3	NA
1163	UC	39	Male	No	Left-sided colitis (E2)	0	0	2	2	NA
1168	UC	63	Female	No	Left-sided colitis (E2)	0	0	2	3	NA
1169	UC	25	Male	No	Extensive colitis (E3)	1	2	3	3	NA
1170	UC	23	Male	No	Extensive colitis (E3)	1	1	1	1	NA
1172	UC	66	Female	No	Extensive colitis (E3)	3	3	1	1	NA
1173	UC	18	Female	No	Extensive colitis (E3)	1	1	1	1	NA
1174	UC	19	Male	No	Left-sided colitis (E2)	0	0	2	2	NA
1176	UC	35	Male	No	Left-sided colitis (E2)	0	0	2	2	NA
1177	UC	25	Female	No	Extensive colitis (E3)	3	3	3	3	NA
1178	UC	47	Female	No	Left-sided colitis (E2)	0	0	1	1	NA
1185	UC	41	Male	No	Extensive colitis (E3)	0	0	1	3	NA
1189	UC	39	Female	Yes	Left-sided colitis (E2)	0	0	1	1	NA
1191	UC	36	Female	No	Proctitis (E1)	0	0	0	2	NA
1196	UC	43	Female	No	Extensive colitis (E3)	3	3	3	3	NA
1197	UC	26	Female	No	Proctitis (E1)	0	0	0	2	NA
