# Supplementary material for: The prevalence and transcriptional activity of the mucosal microbiota of ulcerative colitis patients
Source: Sci Rep. 2018 Nov 22;8:17278. doi: 10.1038/s41598-018-35243-4 (PMC6250705; doi:10.1038/s41598-018-35243-4)
Supplement: Supplementary file 3 — Table S2 [file 41598_2018_35243_MOESM3_ESM.xlsx]

## Sheet: Samples
ID	Diagnosis	Location	Inflamed	Sample ID	Nanodrop	BioAnalyzer	Passing sequencing quality control	Sample ID	Nanodrop	R 260/280	R 260/230	Passing sequencing quality control
1005	Non IBD	Proximal colon	No	RNA_C_1005_2c	275.78	6.8	Yes	DNA_C_1005_2c	320.77	1.91	2.05	Yes
1006	Non IBD	Proximal colon	No	RNA_C_1006_2c	355.77	7.3	Yes	DNA_C_1006_2c	381.99	1.92	2.25	Yes
1007	Non IBD	Terminal Ileum	No	RNA_C_1007_1c	112.04	7.3	Yes	DNA_C_1007_1c	454.44	1.9	2.04	Yes
1011	Non IBD	Terminal Ileum	No	RNA_C_1011_1c	180.46	7.4	Yes	DNA_C_1011_1c	403.76	1.91	2.01	Yes
1014	Non IBD	Terminal Ileum	No	RNA_C_1014_1c	108.67	8.1	Yes	DNA_C_1014_1c	466.24	1.9	2.08	Yes
1020	Non IBD	Proximal colon	No	RNA_C_1020_2c	109.83	7.2	Yes	DNA_C_1020_2c	249.85	1.92	1.75	Yes
1024	Non IBD	Proximal colon	No	RNA_C_1024_2c	208.79	7.4	Yes	DNA_C_1024_2c	523.75	1.9	2.02	Yes
1025	Non IBD	Terminal Ileum	No	RNA_C_1025_1c	184.47	8	Yes	DNA_C_1025_1c	484.32	1.9	1.6	Yes
1029	Non IBD	Terminal Ileum	No	RNA_C_1029_1c	170.42	6.8	Yes	DNA_C_1029_1c	274.28	1.92	2.32	Yes
1032	Non IBD	Terminal Ileum	No	RNA_C_1032_1c	295.52	7.3	Yes	DNA_C_1032_1c	604.13	1.92	2.26	Yes
1035	Non IBD	Terminal Ileum	No	RNA_C_1035_1c	87.04	7.5	No	DNA_C_1035_1c	109.59	1.91	1.52	Yes
1037	Non IBD	Terminal Ileum	No	RNA_C_1037_1c	117.1	6.9	Yes	DNA_C_1037_1c	229.96	1.91	1.8	Yes
1041	Non IBD	Terminal Ileum	No	RNA_C_1041_1c	140.01	6.5	Yes	DNA_C_1041_1c	117.8	1.89	0.8	Yes
1044	Non IBD	Terminal Ileum	No	RNA_C_1044_1c	65.79	7.4	Yes	DNA_C_1044_1c	121.07	1.94	1.61	Yes
1053	Non IBD	Terminal Ileum	No	RNA_C_1053_1c	104.25	7	Yes	DNA_C_1053_1c	208.9	1.9	2.06	Yes
1056	Non IBD	Terminal Ileum	No	RNA_C_1056_1c	95.67	6.9	Yes	DNA_C_1056_1c	310.76	1.91	2.09	Yes
1057	Non IBD	Terminal Ileum	No	RNA_C_1057_1c	262.06	7.4	Yes	DNA_C_1057_1c	524.07	1.89	0.67	Yes
1058	Non IBD	Proximal colon	No	RNA_C_1058_2c	67.84	8.8	Yes	DNA_C_1058_2c	192.65	1.92	1.02	Yes
1059	Non IBD	Terminal Ileum	No	RNA_C_1059_1c	119.06	8	Yes	DNA_C_1059_1c	568.88	1.88	2.18	Yes
1060	Non IBD	Terminal Ileum	No	RNA_C_1060_1c	157.83	7.4	Yes	DNA_C_1060_1c	444.51	1.9	2.11	Yes
1062	Non IBD	Terminal Ileum	No	RNA_C_1062_1c	184.18	7.1	Yes	DNA_C_1062_1c	311.09	1.92	1.55	Yes
1063	Non IBD	Proximal colon	No	RNA_C_1063_2c	287.19	7.5	Yes	DNA_C_1063_2c	345.89	1.91	2.12	Yes
1065	Non IBD	Terminal Ileum	No	RNA_C_1065_1c	82.77	7.1	Yes	DNA_C_1065_1c	394.49	1.91	1.94	Yes
1102	Non IBD	Terminal Ileum	No	RNA_C_1102_1c	105.67	7.3	Yes	DNA_C_1102_1c	275.53	1.92	1.94	Yes
1121	Non IBD	Terminal Ileum	No	RNA_C_1121_1c	275.57	7.5	Yes	DNA_C_1121_1c	847.12	1.9	2.31	Yes
1124	Non IBD	Terminal Ileum	No	RNA_C_1124_1c	94.61	7.4	Yes	DNA_C_1124_1c	187.74	1.9	1.79	Yes
1137	Non IBD	Terminal Ileum	No	RNA_C_1137_1c	159.38	7.8	Yes	DNA_C_1137_1c	254.77	1.9	0.46	Yes
1138	Non IBD	Terminal Ileum	No	RNA_C_1138_1c	106.21	7.6	Yes	DNA_C_1138_1c	394.21	1.89	0.83	Yes
1142	Non IBD	Terminal Ileum	No	RNA_C_1142_1c	58.89	7.1	Yes	DNA_C_1142_1c	276.98	1.91	1.18	Yes
1149	Non IBD	Terminal Ileum	No	RNA_C_1149_1c	128.69	7.6	Yes	DNA_C_1149_1c	706.4	1.9	2.19	Yes
1152	Non IBD	Terminal Ileum	No	RNA_C_1152_1c	252.73	7.2	Yes	DNA_C_1152_1c	620.29	1.9	1.95	Yes
1192	Non IBD	Terminal Ileum	No	RNA_C_1192_1c	325.41	7.3	Yes	DNA_C_1192_1c	410.31	1.91	2.15	Yes
1200	Non IBD	Proximal colon	No	RNA_C_1200_2c	230.51	5.8	Yes	DNA_P_1200_2c	330.55	1.93	1.96	Yes
1201	Non IBD	Terminal Ileum	No	RNA_C_1201_1c	160.36	7	Yes	DNA_C_1201_1c	261.21	1.92	2.04	Yes
1203	Non IBD	Terminal Ileum	No	RNA_C_1203_1c	216.91	6.8	Yes	DNA_C_1203_1c	561.37	1.88	1.44	Yes
1071	UC	Terminal Ileum	No	RNA_P_1071_1c	130.95	6.8	Yes	DNA_P_1071_1c	271.85	1.92	1.98	Yes
1071	UC	Proximal colon	Yes	RNA_P_1071_2i	797.67	6.2	Yes	DNA_P_1071_2i	255.85	1.95	1.48	Yes
1072	UC	Terminal Ileum	No	RNA_P_1072_1c	123.94	6.9	Yes	DNA_P_1072_1c	355.19	1.92	2.16	Yes
1072	UC	Proximal colon	No	RNA_P_1072_2c	151.2	7.1	Yes	DNA_P_1072_2c	177.73	1.91	1	Yes
1072	UC	Distal colon	Yes	RNA_P_1072_3i	253.18	8.2	No	DNA_P_1072_3i	266.76	1.91	0.8	Yes
1076	UC	Terminal Ileum	No	RNA_P_1076_1c	214.36	7.1	Yes	DNA_P_1076_1c	429.22	1.89	1.72	Yes
1076	UC	Proximal colon	Yes	RNA_P_1076_2i	306.37	7.2	Yes	DNA_P_1076_2i	362.81	1.92	1.93	Yes
1086	UC	Distal colon	No	RNA_P_1086_3c	131.3	7.9	No	DNA_P_1086_3c	273.23	1.93	2.03	Yes
1086	UC	Rectum	Yes	RNA_P_1086_4i	209.47	7.6	No	DNA_P_1086_4i	399.24	1.91	2.06	Yes
1087	UC	Proximal colon	No	RNA_P_1087_2c	343.35	6.9	Yes	DNA_P_1087_2c	459.92	1.92	2.04	Yes
1087	UC	Distal colon	Yes	RNA_P_1087_3i	251.68	6.9	Yes	DNA_P_1087_3i	317.64	1.91	1.94	Yes
1088	UC	Terminal Ileum	No	RNA_P_1088_1c	54.73	6.5	Yes	DNA_P_1088_1c	164.6	1.82	1.28	Yes
1088	UC	Proximal colon	Yes	RNA_P_1088_2i	202.05	7.8	No	DNA_P_1088_2i	224.96	1.94	1.91	Yes
1093	UC	Terminal Ileum	No	RNA_P_1093_1c	26.55	6.6	Yes	DNA_P_1093_1c	151.68	1.9	1.54	Yes
1093	UC	Proximal colon	No	RNA_P_1093_2c	206.4	6.4	No	DNA_P_1093_2c	307.87	1.92	1.81	Yes
1093	UC	Proximal colon	Yes	RNA_P_1093_2i	146.91	6.9	Yes	DNA_P_1093_2i	217.38	1.93	1.82	Yes
1103	UC	Proximal colon	No	RNA_P_1103_2c	141.12	8.2	Yes	DNA_P_1103_2c	358.22	1.94	1.95	Yes
1103	UC	Distal colon	Yes	RNA_P_1103_3i	277.46	8	Yes	DNA_P_1103_3i	564.76	1.91	2.15	No
1108	UC	Terminal Ileum	No	RNA_P_1108_1c	185.22	6.1	Yes	DNA_P_1108_1c	285.22	1.91	1.96	Yes
1108	UC	Distal colon	No	RNA_P_1108_3c	154.68	6.5	Yes	DNA_P_1108_3c	254.43	1.93	1.89	Yes
1108	UC	Distal colon	Yes	RNA_P_1108_3i	445	7.2	Yes	DNA_P_1108_3i	391.1	1.92	1.93	Yes
1110	UC	Terminal Ileum	No	RNA_P_1110_1c	95.31	7	Yes	DNA_P_1110_1c	200.13	1.92	0.86	No
1110	UC	Distal colon	No	RNA_P_1110_3c	173.83	7.7	Yes	DNA_P_1110_3c	291.95	1.92	0.77	Yes
1110	UC	Rectum	Yes	RNA_P_1110_4i	338.02	7.6	Yes	DNA_P_1110_4i	537.98	1.9	2.12	No
1112	UC	Terminal Ileum	No	RNA_P_1112_1c	73.4	7	Yes	DNA_P_1112_1c	105.47	1.93	1.52	Yes
1112	UC	Distal colon	No	RNA_P_1112_3c	119.09	7.5	Yes	DNA_P_1112_3c	278.08	1.93	1.86	Yes
1112	UC	Rectum	Yes	RNA_P_1112_4i	357.29	5.9	Yes	DNA_P_1112_4i	475.73	1.93	2	Yes
1113	UC	Distal colon	No	RNA_P_1113_3c	286.12	8.4	Yes	DNA_P_1113_3c	486.57	1.91	2.21	Yes
1113	UC	Distal colon	Yes	RNA_P_1113_3i	197.86	8.2	Yes	DNA_P_1113_3i	160.17	1.92	0.75	Yes
1114	UC	Terminal Ileum	No	RNA_P_1114_1c	79.64	7.4	Yes	DNA_P_1114_1c	257.04	1.91	2.09	Yes
1114	UC	Proximal colon	Yes	RNA_P_1114_2i	382.35	7.1	Yes	DNA_P_1114_2i	361.94	1.92	2.11	Yes
1115	UC	Terminal Ileum	No	RNA_P_1115_1c	56.73	7.5	Yes	DNA_P_1115_1c	249.55	1.91	1.85	Yes
1115	UC	Rectum	Yes	RNA_P_1115_4i	237.66	7.2	Yes	DNA_P_1115_4i	99.29	1.91	1.43	Yes
1119	UC	Terminal Ileum	No	RNA_P_1119_1c	194.81	7.5	Yes	DNA_P_1119_1c	419.38	1.89	1.94	Yes
1119	UC	Proximal colon	No	RNA_P_1119_2c	137.37	7.1	Yes	DNA_P_1119_2c	303.51	1.92	1.55	Yes
1119	UC	Proximal colon	Yes	RNA_P_1119_2i	154.93	7.2	Yes	DNA_P_1119_2i	337.14	1.93	1.85	Yes
1120	UC	Distal colon	No	RNA_P_1120_3c	265.68	8	Yes	DNA_P_1120_3c	468.33	1.91	2.12	Yes
1120	UC	Rectum	Yes	RNA_P_1120_4i	318.09	7.4	Yes	DNA_P_1120_4i	579.32	1.91	2.18	Yes
1122	UC	Terminal Ileum	No	RNA_P_1122_1c	53.7	7.2	No	DNA_P_1122_1c	265.61	1.92	1.92	Yes
1122	UC	Proximal colon	No	RNA_P_1122_2c	162.01	7.3	No	DNA_P_1122_2c	404	1.92	2.14	Yes
1122	UC	Rectum	Yes	RNA_P_1122_4i	257.32	7.6	No	DNA_P_1122_4i	377.52	1.93	2.15	Yes
1123	UC	Terminal Ileum	No	RNA_P_1123_1c	295.4	7.8	No	DNA_P_1123_1c	88.58	1.88	1.28	Yes
1123	UC	Proximal colon	Yes	RNA_P_1123_2i	235.52	8.1	Yes	DNA_P_1123_2i	501.92	1.9	2	Yes
1130	UC	Terminal Ileum	No	RNA_P_1130_1c	119.81	6.6	Yes	DNA_P_1130_1c	274.46	1.91	0.87	Yes
1130	UC	Distal colon	No	RNA_P_1130_3c	211.77	6.7	Yes	DNA_P_1130_3c	268.78	1.91	1.43	Yes
1130	UC	Distal colon	Yes	RNA_P_1130_3i	601.41	6.9	No	DNA_P_1130_3i	571.45	1.88	1.65	Yes
1131	UC	Terminal Ileum	No	RNA_P_1131_1c	76.8	7	Yes	DNA_P_1131_1c	321.53	1.91	2.12	No
1131	UC	Distal colon	No	RNA_P_1131_3c	155.03	7.3	Yes	DNA_P_1131_3c	143.89	1.92	0.77	No
1132	UC	Terminal Ileum	No	RNA_P_1132_1c	332.91	7.6	No	DNA_P_1132_1c	442.95	1.91	2.27	Yes
1132	UC	Proximal colon	Yes	RNA_P_1132_2i	524.26	7.4	No	DNA_P_1132_2i	297.39	1.93	2.07	Yes
1144	UC	Distal colon	No	RNA_P_1144_3c	51.51	8.4	Yes	DNA_P_1144_3c	129.77	1.96	1.7	Yes
1144	UC	Distal colon	Yes	RNA_P_1144_3i	424.98	7.8	Yes	DNA_P_1144_3i	526.4	1.9	2.15	Yes
1146	UC	Terminal Ileum	No	RNA_P_1146_1c	126.97	6.6	Yes	DNA_P_1146_1c	61.81	1.9	1.17	Yes
1146	UC	Distal colon	No	RNA_P_1146_3c	394.75	7.3	Yes	DNA_P_1146_3c	523.04	1.89	2.15	Yes
1146	UC	Rectum	Yes	RNA_P_1146_4i	549.98	6.7	Yes	DNA_P_1146_4i	58.46	1.88	0.71	Yes
1147	UC	Terminal Ileum	No	RNA_P_1147_1c	222.29	7.4	Yes	DNA_P_1147_1c	574.27	1.9	2.13	Yes
1147	UC	Proximal colon	No	RNA_P_1147_2c	251.24	7.9	Yes	DNA_P_1147_2c	489.21	1.92	2.08	No
1147	UC	Proximal colon	Yes	RNA_P_1147_2i	402.48	6.8	Yes	DNA_P_1147_2i	605.87	1.92	2.22	No
1150	UC	Terminal Ileum	No	RNA_P_1150_1c	52.61	7.5	Yes	DNA_P_1150_1c	428.13	1.92	1.75	Yes
1150	UC	Proximal colon	No	RNA_P_1150_2c	300.5	7.2	Yes	DNA_P_1150_2c	388.11	1.91	2.01	Yes
1150	UC	Proximal colon	Yes	RNA_P_1150_2i	341.45	7.5	Yes	DNA_P_1150_2i	605.22	1.92	1.57	Yes
1151	UC	Terminal Ileum	No	RNA_P_1151_1c	124.58	7.5	Yes	DNA_P_1151_1c	265.05	1.9	1.63	Yes
1151	UC	Proximal colon	No	RNA_P_1151_2c	408.6	8.3	Yes	DNA_P_1151_2c	289.39	1.91	1.78	Yes
1151	UC	Distal colon	Yes	RNA_P_1151_3i	445.42	6.8	Yes	DNA_P_1151_3i	810.68	1.9	1.59	Yes
1153	UC	Terminal Ileum	No	RNA_P_1153_1c	111.68	7.5	Yes	DNA_P_1153_1c	232.7	1.91	1.68	Yes
1153	UC	Distal colon	No	RNA_P_1153_3c	387.79	8.2	No	DNA_P_1153_3c	286.95	1.93	1.73	Yes
1153	UC	Distal colon	Yes	RNA_P_1153_3i	74.37	8.3	Yes	DNA_P_1153_3i	148.88	1.93	1.45	Yes
1154	UC	Terminal Ileum	No	RNA_P_1154_1c	83.07	7.7	Yes	DNA_P_1154_1c	198.36	1.91	1.73	Yes
1154	UC	Proximal colon	No	RNA_P_1154_2c	360.28	7.5	Yes	DNA_P_1154_2c	403.46	1.9	2.08	Yes
1154	UC	Proximal colon	Yes	RNA_P_1154_2i	217.56	7.1	Yes	DNA_P_1154_2i	305.54	1.92	1.96	Yes
1160	UC	Terminal Ileum	No	RNA_P_1160_1c	156.63	5.9	Yes	DNA_P_1160_1c	526.38	1.9	2.16	Yes
1160	UC	Distal colon	No	RNA_P_1160_3c	140.68	6	Yes	DNA_P_1160_3c	289.63	1.93	1.88	Yes
1160	UC	Rectum	Yes	RNA_P_1160_4i	387.89	7	Yes	DNA_P_1160_4i	608.74	1.9	2.14	Yes
1163	UC	Terminal Ileum	No	RNA_P_1163_1c	48.72	7.6	Yes	DNA_P_1163_1c	83.87	1.99	1.59	Yes
1163	UC	Distal colon	No	RNA_P_1163_3c	214.55	8	Yes	DNA_P_1163_3c	308.01	1.94	2.24	Yes
1163	UC	Distal colon	Yes	RNA_P_1163_3i	457.57	7.6	Yes	DNA_P_1163_3i	358.05	1.92	1.8	Yes
1168	UC	Distal colon	No	RNA_P_1168_3c	153.12	7.5	Yes	DNA_P_1168_3c	369.12	1.91	2.01	Yes
1168	UC	Rectum	Yes	RNA_P_1168_4i	404.74	7	Yes	DNA_P_1168_4i	602.08	1.89	2.07	Yes
1169	UC	Terminal Ileum	No	RNA_P_1169_1c	268.31	6.9	Yes	DNA_P_1169_1c	649.45	1.9	1.99	Yes
1169	UC	Proximal colon	No	RNA_P_1169_2c	306.92	6.7	Yes	DNA_P_1169_2c	614.07	1.9	2.15	Yes
1169	UC	Rectum	Yes	RNA_P_1169_4i	253.36	6.6	Yes	DNA_P_1169_4i	344.89	1.92	2.1	Yes
1170	UC	Terminal Ileum	No	RNA_P_1170_1c	269.37	7.3	Yes	DNA_P_1170_1c	426.98	1.91	2.17	Yes
1170	UC	Proximal colon	Yes	RNA_P_1170_2i	137.45	6.9	Yes	DNA_P_1170_2i	262.84	1.91	2.11	Yes
1172	UC	Proximal colon	Yes	RNA_P_1172_2i	295.35	8.4	No	DNA_P_1172_2i	437.96	1.91	2.11	Yes
1173	UC	Terminal Ileum	No	RNA_P_1173_1c	116.48	7	Yes	DNA_P_1173_1c	419.76	1.9	2.06	Yes
1173	UC	Proximal colon	Yes	RNA_P_1173_2i	362.42	5.9	Yes	DNA_P_1173_2i	725.18	1.94	2.15	Yes
1174	UC	Proximal colon	No	RNA_P_1174_2c	284.89	7.3	No	DNA_P_1174_2c	332.95	1.93	1.91	Yes
1174	UC	Distal colon	Yes	RNA_P_1174_3i	432.35	7.9	Yes	DNA_P_1174_3i	386.86	1.91	2.13	Yes
1176	UC	Terminal Ileum	No	RNA_P_1176_1c	86.52	6.6	Yes	DNA_P_1176_1c	251.77	1.91	0.43	Yes
1176	UC	Distal colon	No	RNA_P_1176_3c	315.85	7.5	Yes	DNA_P_1176_3c	288.04	1.92	0.62	Yes
1176	UC	Distal colon	Yes	RNA_P_1176_3i	387.29	7	Yes	DNA_P_1176_3i	287.35	1.92	1.53	Yes
1177	UC	Terminal Ileum	No	RNA_P_1177_1c	97.66	7.7	Yes	DNA_P_1177_1c	505.42	1.91	2.11	Yes
1177	UC	Proximal colon	Yes	RNA_P_1177_2i	285.12	7.9	Yes	DNA_P_1177_2i	525.15	1.91	1.98	No
1178	UC	Terminal Ileum	No	RNA_P_1178_1c	104.79	7.8	Yes	DNA_P_1178_1c	319.49	1.91	1.9	Yes
1178	UC	Proximal colon	No	RNA_P_1178_2c	311.93	7.9	Yes	DNA_P_1178_2c	520.46	1.9	1.96	Yes
1178	UC	Rectum	Yes	RNA_P_1178_4i	308.63	8.2	Yes	DNA_P_1178_4i	303.03	1.91	1.96	Yes
1185	UC	Terminal Ileum	No	RNA_P_1185_1c	129.1	7.2	Yes	DNA_P_1185_1c	250.52	1.9	0.83	Yes
1185	UC	Distal colon	No	RNA_P_1185_3c	335.19	8	Yes	DNA_P_1185_3c	440.93	1.9	1.94	Yes
1185	UC	Distal colon	Yes	RNA_P_1185_3i	403.62	7.1	Yes	DNA_P_1185_3i	440.15	1.9	1.66	Yes
1189	UC	Terminal Ileum	No	RNA_P_1189_1c	369.81	6.4	Yes	DNA_P_1189_1c	369.8	1.93	2.07	Yes
1189	UC	Proximal colon	No	RNA_P_1189_2c	127.28	7.9	Yes	DNA_P_1189_2c	264.23	1.94	1.78	Yes
1189	UC	Distal colon	Yes	RNA_P_1189_3i	151.17	8	Yes	DNA_P_1189_3i	284.69	1.93	2.03	Yes
1191	UC	Terminal Ileum	No	RNA_P_1191_1c	126.2	7.9	Yes	DNA_P_1191_1c	293.45	1.92	2.05	Yes
1191	UC	Distal colon	No	RNA_P_1191_3c	217.44	7.9	Yes	DNA_P_1191_3c	47.86	1.87	1.25	Yes
1191	UC	Rectum	Yes	RNA_P_1191_4i	311.86	8.1	Yes	DNA_P_1191_4i	260.62	1.9	1.92	Yes
1196	UC	Terminal Ileum	No	RNA_P_1196_1c	127.2	7.4	Yes	DNA_P_1196_1c	266.98	1.9	1.96	Yes
1196	UC	Proximal colon	Yes	RNA_P_1196_2i	243.54	7.8	Yes	DNA_P_1196_2i	322.84	1.91	2.02	Yes
1197	UC	Terminal Ileum	No	RNA_P_1197_1c	131.29	7.6	Yes	DNA_P_1197_1c	177.07	1.9	1.94	Yes
1197	UC	Distal colon	No	RNA_P_1197_3c	287.36	8.2	Yes	DNA_P_1197_3c	191.65	1.92	1.95	Yes
1197	UC	Rectum	Yes	RNA_P_1197_4i	474.2	7.3	Yes	DNA_P_1197_4i	287	1.93	1.95	Yes
B1	NA	Extraction control	NA	RNA_B_1	1.44	NA	NA	DNA_B_1	-5.65	1.61	-0.25	NA
B2	NA	Extraction control	NA	RNA_B_2	1.12	NA	NA	DNA_B_2	35.01	1.51	0.35	NA
B3	NA	Extraction control	NA	RNA_B_3	0.73	NA	NA	DNA_B_3	4.06	1.26	0.14	NA
