# Supplementary material for: The prevalence and transcriptional activity of the mucosal microbiota of ulcerative colitis patients
Source: Sci Rep. 2018 Nov 22;8:17278. doi: 10.1038/s41598-018-35243-4 (PMC6250705; doi:10.1038/s41598-018-35243-4)
Supplement: Supplementary file 4 — Table S3 [file 41598_2018_35243_MOESM4_ESM.xlsx]

## Sheet: Infl_vs_noninfl_phylum
Molecule	Rank2 / Phylum	estimate	Fold change	std.error	p.value
DNA	Proteobacteria	0.285776	1.33079	0.110386	0.00962882
DNA	Verrucomicrobia	0.0163795	1.01651	0.254852	0.948755
DNA	Bacteroidetes	-0.00360013	0.996406	0.069766	0.958845
DNA	Firmicutes	-0.041725	0.959134	0.0553292	0.450776
DNA	Actinobacteria	-0.165469	0.847496	0.113006	0.143125
DNA	unclassified	-0.388171	0.678296	0.155539	0.0125728
RNA	Fusobacteria	0.23489	1.26477	0.352066	0.504659
RNA	Bacteroidetes	0.0771042	1.08015	0.0829334	0.35252
RNA	unclassified	-0.036515	0.964144	0.161357	0.820968
RNA	Firmicutes	-0.0462312	0.954821	0.0377003	0.220093
RNA	Proteobacteria	-0.167135	0.846086	0.0651614	0.0103195
RNA	Actinobacteria	-0.264833	0.767334	0.0993095	0.00765896
RNA	Verrucomicrobia	-0.36172	0.696477	0.32682	0.268385
