# Supplementary material for: The prevalence and transcriptional activity of the mucosal microbiota of ulcerative colitis patients
Source: Sci Rep. 2018 Nov 22;8:17278. doi: 10.1038/s41598-018-35243-4 (PMC6250705; doi:10.1038/s41598-018-35243-4)
Supplement: Supplementary file 5 — Table S4 [file 41598_2018_35243_MOESM5_ESM.xlsx]

## Sheet: Infl_vs_noninfl_family
Molecule	Rank2 / Phylum	Rank5 / Family	estimate	Fold change	std.error	p.value	qvalue
DNA	Proteobacteria	Enterobacteriaceae	0.898306	2.45544	0.290732	0.00200283	0.0402739
DNA	Firmicutes	Family_XI_Incertae_Sedis	0.490075	1.63244	0.347796	0.158809	0.456203
DNA	Actinobacteria	Actinomycetales	0.218491	1.2442	0.260828	0.40221	0.728861
DNA	Firmicutes	Veillonellaceae	0.118314	1.1256	0.166907	0.47841	0.728861
DNA	Bacteroidetes	unclassified	0.0709408	1.07352	0.21736	0.74414	0.728861
DNA	Proteobacteria	Alcaligenaceae	0.0637396	1.06581	0.105257	0.544804	0.728861
DNA	Firmicutes	Clostridiaceae	0.0576221	1.05931	0.246892	0.815459	0.745349
DNA	Bacteroidetes	Rikenellaceae	0.0552135	1.05677	0.112106	0.622358	0.728861
DNA	Bacteroidetes	unclassified	0.0303747	1.03084	0.0878546	0.72954	0.728861
DNA	Verrucomicrobia	Verrucomicrobiaceae	0.016481	1.01662	0.255049	0.948477	0.762899
DNA	Bacteroidetes	Porphyromonadaceae	-0.0092598	0.990783	0.105276	0.92991	0.762899
DNA	Bacteroidetes	Bacteroidaceae	-0.0115909	0.988476	0.0696618	0.867852	0.758748
DNA	Firmicutes	Ruminococcaceae	-0.0206573	0.979555	0.067965	0.761174	0.728861
DNA	Firmicutes	unclassified	-0.0697069	0.932667	0.106606	0.513192	0.728861
DNA	Firmicutes	Lachnospiraceae	-0.0839329	0.919493	0.083891	0.317069	0.728861
DNA	Proteobacteria	Pasteurellaceae	-0.0947773	0.909575	0.272015	0.72752	0.728861
DNA	Actinobacteria	Bifidobacteriales	-0.102396	0.902672	0.170882	0.549024	0.728861
DNA	Firmicutes	Streptococcaceae	-0.126455	0.881213	0.188394	0.502075	0.728861
DNA	Firmicutes	Peptostreptococcaceae	-0.138194	0.87093	0.175447	0.430893	0.728861
DNA	Bacteroidetes	Prevotellaceae	-0.147211	0.863112	0.353725	0.677283	0.728861
DNA	Firmicutes	Erysipelotrichaceae	-0.171308	0.842562	0.107865	0.112248	0.45143
DNA	Actinobacteria	Coriobacteriales	-0.209646	0.810871	0.141966	0.139748	0.456203
DNA	Proteobacteria	Desulfovibrionaceae	-0.260133	0.770949	0.127044	0.0406004	0.272138
DNA	Firmicutes	unclassified	-0.359211	0.698227	0.212106	0.090351	0.45143
DNA	unclassified	unclassified	-0.388171	0.678296	0.155539	0.0125728	0.12641
RNA	Bacteroidetes	Prevotellaceae	0.468817	1.5981	0.331681	0.157521	0.719195
RNA	Bacteroidetes	unclassified	0.23544	1.26547	0.372065	0.526869	0.801843
RNA	Proteobacteria	Enterobacteriaceae	0.170675	1.18611	0.225808	0.449743	0.733355
RNA	Fusobacteria	Fusobacteriaceae	0.148528	1.16013	0.343769	0.6657	0.892452
RNA	Bacteroidetes	Rikenellaceae	0.142015	1.15259	0.0959176	0.138714	0.719195
RNA	Bacteroidetes	Porphyromonadaceae	0.075743	1.07869	0.0878688	0.388687	0.733355
RNA	Bacteroidetes	unclassified	0.073818	1.07661	0.278282	0.790807	0.892452
RNA	Firmicutes	Erysipelotrichaceae	0.0431627	1.04411	0.170849	0.800549	0.892452
RNA	Firmicutes	Streptococcaceae	0.0421263	1.04303	0.294394	0.886215	0.898909
RNA	Bacteroidetes	Bacteroidaceae	0.0292321	1.02966	0.0843412	0.728897	0.892452
RNA	Proteobacteria	Pasteurellaceae	0.0262127	1.02656	0.380232	0.945038	0.898909
RNA	Firmicutes	Veillonellaceae	-0.023499	0.976775	0.266992	0.929866	0.898909
RNA	Firmicutes	unclassified	-0.0360603	0.964582	0.113852	0.75145	0.892452
RNA	unclassified	unclassified	-0.036515	0.964144	0.161357	0.820968	0.892452
RNA	Firmicutes	Lachnospiraceae	-0.0573107	0.944301	0.0523978	0.274059	0.733355
RNA	Firmicutes	Ruminococcaceae	-0.0573583	0.944256	0.0579168	0.321999	0.733355
RNA	Firmicutes	Clostridiaceae	-0.128931	0.879034	0.165296	0.435389	0.733355
RNA	Firmicutes	Peptostreptococcaceae	-0.13622	0.872651	0.168207	0.418036	0.733355
RNA	Firmicutes	unclassified	-0.157677	0.854126	0.17454	0.366322	0.733355
RNA	Proteobacteria	Alcaligenaceae	-0.213222	0.807976	0.0748151	0.00437207	0.0499039
RNA	Proteobacteria	Desulfovibrionaceae	-0.217865	0.804234	0.173299	0.208694	0.733355
RNA	Actinobacteria	Coriobacteriales	-0.219299	0.803081	0.105954	0.0384751	0.292777
RNA	Verrucomicrobia	Verrucomicrobiaceae	-0.358405	0.69879	0.327404	0.273653	0.733355
RNA	Actinobacteria	Bifidobacteriales	-0.574792	0.562822	0.130328	1.03209e-05	0.00023561
