# Supplementary material for: The prevalence and transcriptional activity of the mucosal microbiota of ulcerative colitis patients
Source: Sci Rep. 2018 Nov 22;8:17278. doi: 10.1038/s41598-018-35243-4 (PMC6250705; doi:10.1038/s41598-018-35243-4)
Supplement: Supplementary file 6 — Table S5 [file 41598_2018_35243_MOESM6_ESM.xlsx]

## Sheet: UC_vs_nonibd_phylum
Molecule	Rank2 / Phylum	estimate	Fold change	std.error	p.value
DNA	unclassified	1.19196	3.29353	0.447304	0.00770423
DNA	Proteobacteria	0.983925	2.67494	0.262601	0.000179069
DNA	Verrucomicrobia	-0.0279422	0.972445	0.717578	0.968938
DNA	Actinobacteria	-0.0462822	0.954773	0.217481	0.831475
DNA	Firmicutes	-0.0520957	0.949238	0.10154	0.607911
DNA	Bacteroidetes	-0.169055	0.844462	0.00181394	0
DNA	Fusobacteria	-1.11368	0.328349	0.705777	0.114578
RNA	Verrucomicrobia	0.965777	2.62683	0.705527	0.171039
RNA	Proteobacteria	0.791243	2.20614	0.271147	0.00352134
RNA	Fusobacteria	0.634819	1.88668	0.893286	0.477298
RNA	unclassified	0.055141	1.05669	0.399149	0.890125
RNA	Firmicutes	-0.0410882	0.959744	0.0792753	0.604251
RNA	Bacteroidetes	-0.0862699	0.917347	0.20037	0.666794
RNA	Actinobacteria	-0.266864	0.765777	0.226532	0.238779
