# Supplementary material for: The prevalence and transcriptional activity of the mucosal microbiota of ulcerative colitis patients
Source: Sci Rep. 2018 Nov 22;8:17278. doi: 10.1038/s41598-018-35243-4 (PMC6250705; doi:10.1038/s41598-018-35243-4)
Supplement: Supplementary file 7 — Table S6 [file 41598_2018_35243_MOESM7_ESM.xlsx]

## Sheet: UC_vs_nonibd_family
Molecule	Rank2 / Phylum	Rank5 / Family	estimate	Fold change	std.error	p.value	qvalue
DNA	Proteobacteria	Enterobacteriaceae	1.49799	4.47269	0.398128	0.000168167	0.00437234
DNA	Firmicutes	Peptostreptococcaceae	1.43626	4.20496	0.417907	0.000588613	0.00765196
DNA	unclassified	unclassified	1.19196	3.29353	0.447304	0.00770423	0.0608105
DNA	Proteobacteria	Pasteurellaceae	0.933234	2.54272	0.598375	0.118851	0.375828
DNA	Firmicutes	Family_XI_Incertae_Sedis	0.835954	2.30701	0.468765	0.0745358	0.322988
DNA	Actinobacteria	Actinomycetales	0.564435	1.75845	0.372877	0.130094	0.375828
DNA	Firmicutes	unclassified	0.464187	1.59072	0.32571	0.154113	0.400693
DNA	Proteobacteria	Desulfovibrionaceae	0.189628	1.2088	0.444073	0.669365	0.917746
DNA	Actinobacteria	Bifidobacteriales	0.174382	1.19051	0.410078	0.67066	0.917746
DNA	Firmicutes	Erysipelotrichaceae	0.133897	1.14327	0.230074	0.560584	0.857364
DNA	Firmicutes	unclassified	0.0952245	1.09991	0.35083	0.786063	0.969024
DNA	Bacteroidetes	Bacteroidaceae	-0.010571	0.989485	0.217517	0.961239	0.969024
DNA	Verrucomicrobia	Verrucomicrobiaceae	-0.0278661	0.972519	0.717603	0.969024	0.969024
DNA	Proteobacteria	Alcaligenaceae	-0.03567	0.964959	0.328694	0.913583	0.969024
DNA	Bacteroidetes	Rikenellaceae	-0.0370925	0.963587	0.380529	0.922348	0.969024
DNA	Firmicutes	Ruminococcaceae	-0.0399124	0.960874	0.214145	0.852146	0.969024
DNA	Firmicutes	Lachnospiraceae	-0.0511805	0.950107	0.13663	0.707964	0.920353
DNA	Firmicutes	Streptococcaceae	-0.224562	0.798866	0.378953	0.553459	0.857364
DNA	Bacteroidetes	Porphyromonadaceae	-0.254062	0.775643	0.324234	0.433287	0.751032
DNA	Firmicutes	Veillonellaceae	-0.284281	0.752555	0.332502	0.392565	0.729049
DNA	Actinobacteria	Coriobacteriales	-0.339707	0.711979	0.257431	0.186968	0.441924
DNA	Bacteroidetes	unclassified	-0.586249	0.55641	0.625164	0.348372	0.696744
DNA	Bacteroidetes	unclassified	-0.620879	0.537472	0.579072	0.283632	0.614537
DNA	Fusobacteria	Fusobacteriaceae	-1.1574	0.314303	0.719076	0.107494	0.375828
DNA	Firmicutes	Clostridiaceae	-1.40523	0.24531	0.628278	0.0253099	0.131611
DNA	Bacteroidetes	Prevotellaceae	-1.62666	0.196584	0.625932	0.00935546	0.0608105
RNA	Firmicutes	Peptostreptococcaceae	1.7351	5.66947	0.46085	0.000166558	0.00126825
RNA	Proteobacteria	Enterobacteriaceae	1.35101	3.86134	0.422056	0.00136938	0.0069514
RNA	Verrucomicrobia	Verrucomicrobiaceae	0.967166	2.63048	0.705755	0.170562	0.432912
RNA	Fusobacteria	Fusobacteriaceae	0.632556	1.88242	0.953087	0.506888	0.511686
RNA	Proteobacteria	Pasteurellaceae	0.530354	1.69953	0.590687	0.369261	0.511686
RNA	Firmicutes	unclassified	0.311845	1.36594	0.364588	0.392365	0.511686
RNA	Firmicutes	unclassified	0.25653	1.29244	0.346236	0.458747	0.511686
RNA	Proteobacteria	Desulfovibrionaceae	0.233115	1.26253	0.459636	0.612034	0.511686
RNA	Firmicutes	Erysipelotrichaceae	0.230661	1.25943	0.279937	0.409955	0.511686
RNA	Proteobacteria	Alcaligenaceae	0.185255	1.20353	0.385969	0.631246	0.511686
RNA	Bacteroidetes	unclassified	0.133388	1.14269	0.649553	0.837296	0.589375
RNA	Bacteroidetes	Bacteroidaceae	0.113009	1.11964	0.240473	0.638393	0.511686
RNA	unclassified	unclassified	0.055141	1.05669	0.399149	0.890125	0.589375
RNA	Firmicutes	Lachnospiraceae	-0.037299	0.963388	0.12325	0.762173	0.580353
RNA	Firmicutes	Veillonellaceae	-0.0381871	0.962533	0.478029	0.936329	0.594137
RNA	Bacteroidetes	Porphyromonadaceae	-0.0624817	0.93943	0.336583	0.852731	0.589375
RNA	Firmicutes	Ruminococcaceae	-0.112474	0.893621	0.199557	0.573014	0.511686
RNA	Bacteroidetes	Rikenellaceae	-0.203968	0.815488	0.408429	0.6175	0.511686
RNA	Actinobacteria	Bifidobacteriales	-0.227471	0.796546	0.446529	0.610458	0.511686
RNA	Firmicutes	Streptococcaceae	-0.235901	0.789859	0.49139	0.631178	0.511686
RNA	Actinobacteria	Coriobacteriales	-0.309533	0.73379	0.250388	0.21638	0.470748
RNA	Bacteroidetes	Prevotellaceae	-0.895419	0.408436	0.00454098	0	0
RNA	Bacteroidetes	unclassified	-0.896747	0.407894	0.638026	0.159872	0.432912
RNA	Firmicutes	Clostridiaceae	-1.07189	0.34236	0.670048	0.109659	0.417499
