# Supplementary material for: The prevalence and transcriptional activity of the mucosal microbiota of ulcerative colitis patients
Source: Sci Rep. 2018 Nov 22;8:17278. doi: 10.1038/s41598-018-35243-4 (PMC6250705; doi:10.1038/s41598-018-35243-4)
Supplement: Supplementary file 8 — Table S7 [file 41598_2018_35243_MOESM8_ESM.xlsx]

## Sheet: Paired abundance tests
Family	p.value	Mean_diff_prop	Diagnose_inflammation
Ruminococcaceae	2.78656e-19	0.125215	ALL
Ruminococcaceae	2.78656e-19	0.111609	ALL
Ruminococcaceae	2.78656e-19	0.0789356	ALL
Streptococcaceae	1.76188e-17	-0.00783886	ALL
Streptococcaceae	1.76188e-17	-0.00552676	ALL
Streptococcaceae	1.76188e-17	-0.00150091	ALL
Actinomycetales	7.3799e-14	-0.00174237	ALL
Actinomycetales	7.3799e-14	-0.00160211	ALL
Actinomycetales	7.3799e-14	-0.000424872	ALL
Pasteurellaceae	4.82387e-12	-0.00379544	ALL
Pasteurellaceae	4.82387e-12	-0.00846246	ALL
Pasteurellaceae	4.82387e-12	-0.00280947	ALL
Enterobacteriaceae	1.17651e-10	-0.0144261	ALL
Enterobacteriaceae	1.17651e-10	-0.0123723	ALL
Enterobacteriaceae	1.17651e-10	-0.00378824	ALL
Verrucomicrobiaceae	1.88162e-10	-0.0141276	ALL
Verrucomicrobiaceae	1.88162e-10	-0.0272012	ALL
Verrucomicrobiaceae	1.88162e-10	-0.0152663	ALL
Veillonellaceae	3.77002e-10	-0.0125879	ALL
Veillonellaceae	3.77002e-10	-0.00193497	ALL
Veillonellaceae	3.77002e-10	0.00636955	ALL
Bacteroidaceae	2.56173e-09	-0.0656057	ALL
Bacteroidaceae	2.56173e-09	-0.049627	ALL
Bacteroidaceae	2.56173e-09	-0.0528874	ALL
Porphyromonadaceae	5.99239e-09	-0.00859196	ALL
Porphyromonadaceae	5.99239e-09	-0.00873167	ALL
Porphyromonadaceae	5.99239e-09	-0.00656403	ALL
Erysipelotrichaceae	8.05125e-09	-0.00154048	ALL
Erysipelotrichaceae	8.05125e-09	-0.00117675	ALL
Erysipelotrichaceae	8.05125e-09	-0.00149887	ALL
Coriobacteriales	9.13207e-06	0.00564091	ALL
Coriobacteriales	9.13207e-06	0.00285313	ALL
Coriobacteriales	9.13207e-06	0.0024993	ALL
unclassified	0.000105526	0.00108434	ALL
unclassified	0.000105526	0.00122753	ALL
unclassified	0.000105526	0.00083082	ALL
Bifidobacteriales	0.000166836	-0.000180192	ALL
Bifidobacteriales	0.000166836	-0.000886573	ALL
Bifidobacteriales	0.000166836	-0.000260009	ALL
Desulfovibrionaceae	0.000190335	-0.000844782	ALL
Desulfovibrionaceae	0.000190335	-0.00178578	ALL
Desulfovibrionaceae	0.000190335	-0.000613924	ALL
unclassified	0.000263402	0.000267164	ALL
unclassified	0.000263402	0.00040285	ALL
unclassified	0.000263402	0.000580507	ALL
unclassified	0.000576904	-0.00522132	ALL
unclassified	0.000576904	-0.00197245	ALL
unclassified	0.000576904	0.00498258	ALL
Alcaligenaceae	0.00363985	0.00332089	ALL
Alcaligenaceae	0.00363985	0.00909029	ALL
Alcaligenaceae	0.00363985	0.0105015	ALL
Fusobacteriaceae	0.0192689	-0.00694396	ALL
Fusobacteriaceae	0.0192689	0.000231692	ALL
Fusobacteriaceae	0.0192689	2.96421e-05	ALL
Rikenellaceae	0.0543173	0.000773895	ALL
Rikenellaceae	0.0543173	0.000562233	ALL
Rikenellaceae	0.0543173	0.00172339	ALL
Prevotellaceae	0.217644	0.00388447	ALL
Prevotellaceae	0.217644	0.00173465	ALL
Prevotellaceae	0.217644	-0.00238337	ALL
unclassified	0.247812	-0.000363684	ALL
unclassified	0.247812	6.63345e-05	ALL
unclassified	0.247812	-0.00032608	ALL
unclassified	0.324685	-0.000224859	ALL
unclassified	0.324685	-0.000217632	ALL
unclassified	0.324685	-0.000940681	ALL
unclassified	0.431561	0.000293094	ALL
unclassified	0.431561	0.000120557	ALL
unclassified	0.431561	0.00061621	ALL
Lachnospiraceae	0.483227	0.0169165	ALL
Lachnospiraceae	0.483227	-0.00953884	ALL
Lachnospiraceae	0.483227	-0.0148608	ALL
Peptostreptococcaceae	0.76291	-0.000531418	ALL
Peptostreptococcaceae	0.76291	0.00486783	ALL
Peptostreptococcaceae	0.76291	0.000181306	ALL
Clostridiaceae	0.992307	-0.0101614	ALL
Clostridiaceae	0.992307	2.20736e-06	ALL
Clostridiaceae	0.992307	-0.00181377	ALL
Ruminococcaceae	1.53668e-08	0.125215	Non IBD
Actinomycetales	4.20958e-07	-0.00174237	Non IBD
Streptococcaceae	2.84212e-05	-0.00783886	Non IBD
Veillonellaceae	3.1753e-05	-0.0125879	Non IBD
Enterobacteriaceae	4.39747e-05	-0.0144261	Non IBD
Verrucomicrobiaceae	0.000234263	-0.0141276	Non IBD
Porphyromonadaceae	0.000605844	-0.00859196	Non IBD
Bacteroidaceae	0.00114433	-0.0656057	Non IBD
Erysipelotrichaceae	0.00133263	-0.00154048	Non IBD
unclassified	0.00154797	0.00108434	Non IBD
Coriobacteriales	0.005712	0.00564091	Non IBD
Pasteurellaceae	0.00733334	-0.00379544	Non IBD
unclassified	0.00933959	-0.00522132	Non IBD
Fusobacteriaceae	0.0111398	-0.00694396	Non IBD
unclassified	0.0118026	0.000267164	Non IBD
Bifidobacteriales	0.0240016	-0.000180192	Non IBD
Prevotellaceae	0.0279772	0.00388447	Non IBD
unclassified	0.0738777	-0.000224859	Non IBD
Desulfovibrionaceae	0.223979	-0.000844782	Non IBD
Lachnospiraceae	0.29507	0.0169165	Non IBD
Rikenellaceae	0.454045	0.000773895	Non IBD
unclassified	0.691578	0.000293094	Non IBD
Clostridiaceae	0.803368	-0.0101614	Non IBD
Peptostreptococcaceae	0.86093	-0.000531418	Non IBD
Alcaligenaceae	0.977935	0.00332089	Non IBD
unclassified	1	-0.000363684	Non IBD
Ruminococcaceae	4.34229e-10	0.111609	UC_c
Streptococcaceae	7.20481e-10	-0.00552676	UC_c
Pasteurellaceae	4.47482e-08	-0.00846246	UC_c
Verrucomicrobiaceae	1.90937e-06	-0.0272012	UC_c
Actinomycetales	2.59121e-06	-0.00160211	UC_c
Porphyromonadaceae	8.82655e-06	-0.00873167	UC_c
Enterobacteriaceae	1.17531e-05	-0.0123723	UC_c
Veillonellaceae	3.7011e-05	-0.00193497	UC_c
Erysipelotrichaceae	7.86973e-05	-0.00117675	UC_c
Bacteroidaceae	0.000113477	-0.049627	UC_c
Desulfovibrionaceae	0.000697376	-0.00178578	UC_c
Alcaligenaceae	0.00183215	0.00909029	UC_c
unclassified	0.00606296	0.00122753	UC_c
Coriobacteriales	0.00639806	0.00285313	UC_c
unclassified	0.00770611	-0.00197245	UC_c
Bifidobacteriales	0.00924894	-0.000886573	UC_c
unclassified	0.0417367	0.00040285	UC_c
unclassified	0.134623	0.000120557	UC_c
Fusobacteriaceae	0.184206	0.000231692	UC_c
Rikenellaceae	0.211943	0.000562233	UC_c
Lachnospiraceae	0.352609	-0.00953884	UC_c
Prevotellaceae	0.506718	0.00173465	UC_c
unclassified	0.547182	6.63345e-05	UC_c
Clostridiaceae	0.690354	2.20736e-06	UC_c
Peptostreptococcaceae	0.71003	0.00486783	UC_c
unclassified	0.852517	-0.000217632	UC_c
Streptococcaceae	4.16301e-07	-0.00150091	UC_i
Ruminococcaceae	9.95584e-07	0.0789356	UC_i
Actinomycetales	4.48786e-05	-0.000424872	UC_i
Pasteurellaceae	0.000286535	-0.00280947	UC_i
Bacteroidaceae	0.000903578	-0.0528874	UC_i
Veillonellaceae	0.00443629	0.00636955	UC_i
Enterobacteriaceae	0.00475168	-0.00378824	UC_i
Verrucomicrobiaceae	0.00581822	-0.0152663	UC_i
Erysipelotrichaceae	0.00756036	-0.00149887	UC_i
Coriobacteriales	0.0233424	0.0024993	UC_i
unclassified	0.0321114	0.000580507	UC_i
Porphyromonadaceae	0.0606236	-0.00656403	UC_i
Bifidobacteriales	0.098183	-0.000260009	UC_i
Alcaligenaceae	0.140606	0.0105015	UC_i
Rikenellaceae	0.182076	0.00172339	UC_i
Desulfovibrionaceae	0.182076	-0.000613924	UC_i
unclassified	0.209397	-0.00032608	UC_i
unclassified	0.247438	0.00061621	UC_i
Peptostreptococcaceae	0.255576	0.000181306	UC_i
Lachnospiraceae	0.289921	-0.0148608	UC_i
unclassified	0.432721	0.00083082	UC_i
unclassified	0.455916	0.00498258	UC_i
Prevotellaceae	0.568223	-0.00238337	UC_i
unclassified	0.635701	-0.000940681	UC_i
Fusobacteriaceae	0.824179	2.96421e-05	UC_i
Clostridiaceae	0.869576	-0.00181377	UC_i
