# Supplementary material for: The prevalence and transcriptional activity of the mucosal microbiota of ulcerative colitis patients
Source: Sci Rep. 2018 Nov 22;8:17278. doi: 10.1038/s41598-018-35243-4 (PMC6250705; doi:10.1038/s41598-018-35243-4)
Supplement: Supplementary file 9 — Table S8 [file 41598_2018_35243_MOESM9_ESM.xlsx]

## Sheet: Infl vs non-inflamed UC, DNA
ko	KEGG pathway name	Fold change	p.value	qvalue
ko05152	Tuberculosis	0.985131	0.000863442	0.1606
ko00010	Glycolysis / Gluconeogenesis	1.01194	0.556747	0.850116
ko00020	Citrate cycle (TCA cycle)	0.96289	0.52052	0.850116
ko00030	Pentose phosphate pathway	1.01934	0.423946	0.850116
ko00040	Pentose and glucuronate interconversions	1.0432	0.284747	0.850116
ko00052	Galactose metabolism	0.93669	0.365541	0.850116
ko00071	Fatty acid degradation	1.03877	0.187651	0.850116
ko00072	Synthesis and degradation of ketone bodies	1.21408	0.520791	0.850116
ko00130	Ubiquinone and other terpenoid-quinone biosynthesis	1.18059	0.427096	0.850116
ko00140	Steroid hormone biosynthesis	0.751024	0.381052	0.850116
ko00190	Oxidative phosphorylation	0.968962	0.440336	0.850116
ko00220	Arginine biosynthesis	0.962526	0.267653	0.850116
ko00240	Pyrimidine metabolism	0.983403	0.467637	0.850116
ko00250	Alanine, aspartate and glutamate metabolism	0.943355	0.262796	0.850116
ko00260	Glycine, serine and threonine metabolism	0.992011	0.544105	0.850116
ko00261	Monobactam biosynthesis	0.983988	0.523731	0.850116
ko00270	Cysteine and methionine metabolism	1.02682	0.338775	0.850116
ko00300	Lysine biosynthesis	0.961862	0.32264	0.850116
ko00310	Lysine degradation	1.08581	0.162168	0.850116
ko00311	Penicillin and cephalosporin biosynthesis	0.871355	0.5201	0.850116
ko00330	Arginine and proline metabolism	1.05659	0.250053	0.850116
ko00332	Carbapenem biosynthesis	0.952506	0.194347	0.850116
ko00340	Histidine metabolism	0.923783	0.440241	0.850116
ko00350	Tyrosine metabolism	1.05296	0.332791	0.850116
ko00362	Benzoate degradation	1.12726	0.303052	0.850116
ko00380	Tryptophan metabolism	1.17482	0.394406	0.850116
ko00400	Phenylalanine, tyrosine and tryptophan biosynthesis	0.96162	0.216742	0.850116
ko00401	Novobiocin biosynthesis	0.977732	0.462403	0.850116
ko00410	beta-Alanine metabolism	1.03554	0.352132	0.850116
ko00450	Selenocompound metabolism	1.05263	0.348305	0.850116
ko00460	Cyanoamino acid metabolism	0.914088	0.377932	0.850116
ko00471	D-Glutamine and D-glutamate metabolism	0.988797	0.545173	0.850116
ko00480	Glutathione metabolism	1.19139	0.150398	0.850116
ko00510	N-Glycan biosynthesis	0.849835	0.496422	0.850116
ko00511	Other glycan degradation	0.803513	0.379333	0.850116
ko00520	Amino sugar and nucleotide sugar metabolism	0.963735	0.479474	0.850116
ko00521	Streptomycin biosynthesis	0.90368	0.451046	0.850116
ko00523	Polyketide sugar unit biosynthesis	0.893107	0.534727	0.850116
ko00524	Neomycin, kanamycin and gentamicin biosynthesis	0.894524	0.319416	0.850116
ko00531	Glycosaminoglycan degradation	0.815273	0.436002	0.850116
ko00562	Inositol phosphate metabolism	1.10866	0.246052	0.850116
ko00564	Glycerophospholipid metabolism	1.03241	0.534344	0.850116
ko00590	Arachidonic acid metabolism	1.22734	0.345262	0.850116
ko00600	Sphingolipid metabolism	0.804639	0.320639	0.850116
ko00603	Glycosphingolipid biosynthesis - globo and isoglobo series	0.799289	0.319051	0.850116
ko00604	Glycosphingolipid biosynthesis - ganglio series	0.792902	0.417434	0.850116
ko00620	Pyruvate metabolism	1.00858	0.356102	0.850116
ko00626	Naphthalene degradation	1.12899	0.538713	0.850116
ko00640	Propanoate metabolism	1.02519	0.561097	0.850116
ko00650	Butanoate metabolism	1.05942	0.185774	0.850116
ko00670	One carbon pool by folate	0.980908	0.35443	0.850116
ko00720	Carbon fixation pathways in prokaryotes	0.959384	0.3204	0.850116
ko00730	Thiamine metabolism	0.967204	0.483629	0.850116
ko00760	Nicotinate and nicotinamide metabolism	1.01468	0.313866	0.850116
ko00770	Pantothenate and CoA biosynthesis	0.970323	0.355157	0.850116
ko00780	Biotin metabolism	0.96671	0.465396	0.850116
ko00900	Terpenoid backbone biosynthesis	0.968051	0.230552	0.850116
ko00903	Limonene and pinene degradation	1.69924	0.155826	0.850116
ko00908	Zeatin biosynthesis	0.95093	0.447021	0.850116
ko00910	Nitrogen metabolism	1.05067	0.26271	0.850116
ko00920	Sulfur metabolism	1.07832	0.242256	0.850116
ko00970	Aminoacyl-tRNA biosynthesis	0.902654	0.194178	0.850116
ko00980	Metabolism of xenobiotics by cytochrome P450	1.47678	0.331292	0.850116
ko01040	Biosynthesis of unsaturated fatty acids	1.08041	0.226472	0.850116
ko01053	Biosynthesis of siderophore group nonribosomal peptides	1.15261	0.462776	0.850116
ko01100	Metabolic pathways	0.98748	0.287283	0.850116
ko01110	Biosynthesis of secondary metabolites	0.993116	0.458715	0.850116
ko01120	Microbial metabolism in diverse environments	1.00695	0.498549	0.850116
ko01130	Biosynthesis of antibiotics	0.982908	0.327569	0.850116
ko01210	2-Oxocarboxylic acid metabolism	0.967238	0.4647	0.850116
ko01220	Degradation of aromatic compounds	1.0829	0.47296	0.850116
ko01230	Biosynthesis of amino acids	0.972968	0.349739	0.850116
ko01502	Vancomycin resistance	0.954716	0.364938	0.850116
ko01503	Cationic antimicrobial peptide (CAMP) resistance	1.11865	0.249134	0.850116
ko02010	ABC transporters	1.18317	0.224121	0.850116
ko02020	Two-component system	1.15114	0.242927	0.850116
ko02030	Bacterial chemotaxis	1.36626	0.304646	0.850116
ko02040	Flagellar assembly	1.97314	0.291541	0.850116
ko02060	Phosphotransferase system (PTS)	1.43328	0.189286	0.850116
ko03010	Ribosome	0.930898	0.176247	0.850116
ko03018	RNA degradation	0.978754	0.28132	0.850116
ko03020	RNA polymerase	0.956572	0.562174	0.850116
ko03030	DNA replication	0.952192	0.182704	0.850116
ko03060	Protein export	0.959673	0.154963	0.850116
ko03070	Bacterial secretion system	1.0759	0.281083	0.850116
ko03320	PPAR signaling pathway	0.938903	0.462008	0.850116
ko03420	Nucleotide excision repair	0.953813	0.191015	0.850116
ko03430	Mismatch repair	0.967797	0.403373	0.850116
ko03440	Homologous recombination	0.976369	0.434517	0.850116
ko04066	HIF-1 signaling pathway	0.933368	0.28951	0.850116
ko04070	Phosphatidylinositol signaling system	0.942158	0.312912	0.850116
ko04112	Cell cycle - Caulobacter	0.98077	0.35519	0.850116
ko04122	Sulfur relay system	1.1258	0.234379	0.850116
ko04141	Protein processing in endoplasmic reticulum	0.887796	0.434718	0.850116
ko04142	Lysosome	0.802641	0.42497	0.850116
ko04151	PI3K-Akt signaling pathway	0.94672	0.549314	0.850116
ko04152	AMPK signaling pathway	0.891652	0.148158	0.850116
ko04210	Apoptosis	0.780314	0.475488	0.850116
ko04212	Longevity regulating pathway - worm	0.964545	0.418604	0.850116
ko04626	Plant-pathogen interaction	1.06836	0.311098	0.850116
ko04724	Glutamatergic synapse	0.886789	0.228847	0.850116
ko04727	GABAergic synapse	0.863663	0.222668	0.850116
ko04910	Insulin signaling pathway	0.9517	0.423915	0.850116
ko04917	Prolactin signaling pathway	1.31458	0.348213	0.850116
ko04918	Thyroid hormone synthesis	1.23076	0.37976	0.850116
ko04920	Adipocytokine signaling pathway	0.881897	0.421086	0.850116
ko04930	Type II diabetes mellitus	1.0219	0.272544	0.850116
ko04931	Insulin resistance	0.957419	0.235505	0.850116
ko04940	Type I diabetes mellitus	0.923807	0.292157	0.850116
ko04964	Proximal tubule bicarbonate reclamation	0.876064	0.482707	0.850116
ko04973	Carbohydrate digestion and absorption	1.12535	0.423227	0.850116
ko04974	Protein digestion and absorption	0.818107	0.50674	0.850116
ko05010	Alzheimer's disease	1.04545	0.410131	0.850116
ko05014	Amyotrophic lateral sclerosis (ALS)	1.19297	0.476899	0.850116
ko05111	Biofilm formation - Vibrio cholerae	1.11766	0.210815	0.850116
ko05120	Epithelial cell signaling in Helicobacter pylori infection	0.979549	0.370945	0.850116
ko05132	Salmonella infection	1.38819	0.311043	0.850116
ko05133	Pertussis	1.47031	0.216947	0.850116
ko05134	Legionellosis	0.988112	0.531001	0.850116
ko05200	Pathways in cancer	1.07305	0.344922	0.850116
ko05205	Proteoglycans in cancer	0.955689	0.10837	0.850116
ko05230	Central carbon metabolism in cancer	0.948053	0.290149	0.850116
ko05231	Choline metabolism in cancer	0.945612	0.514282	0.850116
ko00633	Nitrotoluene degradation	1.14173	0.572455	0.858682
ko00253	Tetracycline biosynthesis	1.06048	0.596219	0.877067
ko00710	Carbon fixation in photosynthetic organisms	0.989992	0.598857	0.877067
ko04146	Peroxisome	0.960075	0.592699	0.877067
ko00120	Primary bile acid biosynthesis	0.874132	0.616834	0.881445
ko00121	Secondary bile acid biosynthesis	0.875978	0.643011	0.881445
ko00195	Photosynthesis	0.976767	0.631479	0.881445
ko00230	Purine metabolism	0.989757	0.644498	0.881445
ko00983	Drug metabolism - other enzymes	0.991254	0.610305	0.881445
ko01055	Biosynthesis of vancomycin group antibiotics	0.936414	0.63839	0.881445
ko04011	MAPK signaling pathway - yeast	1.10027	0.641973	0.881445
ko04214	Apoptosis - fly	0.921473	0.642426	0.881445
ko05203	Viral carcinogenesis	1.01543	0.637247	0.881445
ko00061	Fatty acid biosynthesis	0.986494	0.67559	0.903026
ko00625	Chloroalkane and chloroalkene degradation	1.08032	0.679697	0.903026
ko00630	Glyoxylate and dicarboxylate metabolism	0.98161	0.671169	0.903026
ko00940	Phenylpropanoid biosynthesis	0.922323	0.668694	0.903026
ko00790	Folate biosynthesis	1.01402	0.684801	0.903355
ko04213	Longevity regulating pathway - multiple species	1.0219	0.705659	0.924314
ko03013	RNA transport	0.984414	0.714226	0.928993
ko00290	Valine, leucine and isoleucine biosynthesis	0.983709	0.734397	0.948145
ko00740	Riboflavin metabolism	1.02555	0.739146	0.948145
ko00561	Glycerolipid metabolism	1.02321	0.747127	0.95182
ko00051	Fructose and mannose metabolism	1.01572	0.775999	0.976461
ko00053	Ascorbate and aldarate metabolism	1.03166	0.834896	0.976461
ko00280	Valine, leucine and isoleucine degradation	1.01764	0.843855	0.976461
ko00360	Phenylalanine metabolism	0.994895	0.95095	0.976461
ko00430	Taurine and hypotaurine metabolism	0.995272	0.904095	0.976461
ko00440	Phosphonate and phosphinate metabolism	0.977369	0.871114	0.976461
ko00473	D-Alanine metabolism	1.00683	0.945705	0.976461
ko00500	Starch and sucrose metabolism	0.997412	0.9549	0.976461
ko00540	Lipopolysaccharide biosynthesis	1.0292	0.861846	0.976461
ko00550	Peptidoglycan biosynthesis	0.991646	0.851562	0.976461
ko00621	Dioxin degradation	1.04043	0.795026	0.976461
ko00622	Xylene degradation	1.03291	0.832867	0.976461
ko00627	Aminobenzoate degradation	0.993131	0.908881	0.976461
ko00643	Styrene degradation	0.973383	0.960254	0.976461
ko00660	C5-Branched dibasic acid metabolism	1.00978	0.826339	0.976461
ko00680	Methane metabolism	0.993805	0.815234	0.976461
ko00750	Vitamin B6 metabolism	1.00153	0.976461	0.976461
ko00785	Lipoic acid metabolism	1.01522	0.926888	0.976461
ko00830	Retinol metabolism	1.07619	0.790628	0.976461
ko00860	Porphyrin and chlorophyll metabolism	0.987314	0.814222	0.976461
ko00950	Isoquinoline alkaloid biosynthesis	0.997838	0.974961	0.976461
ko00960	Tropane, piperidine and pyridine alkaloid biosynthesis	0.995056	0.913671	0.976461
ko01051	Biosynthesis of ansamycins	1.00333	0.956598	0.976461
ko01200	Carbon metabolism	1.00059	0.946208	0.976461
ko01212	Fatty acid metabolism	1.00531	0.831922	0.976461
ko01501	beta-Lactam resistance	1.02285	0.856171	0.976461
ko03008	Ribosome biogenesis in eukaryotes	0.996708	0.971697	0.976461
ko03410	Base excision repair	0.994002	0.865528	0.976461
ko04068	FoxO signaling pathway	0.978381	0.903089	0.976461
ko04072	Phospholipase D signaling pathway	1.00303	0.974289	0.976461
ko04211	Longevity regulating pathway	1.01401	0.936524	0.976461
ko04612	Antigen processing and presentation	0.995413	0.964016	0.976461
ko04621	NOD-like receptor signaling pathway	0.992047	0.94594	0.976461
ko04914	Progesterone-mediated oocyte maturation	0.995413	0.964539	0.976461
ko04915	Estrogen signaling pathway	0.995413	0.96441	0.976461
ko04922	Glucagon signaling pathway	1.0068	0.913321	0.976461
ko05016	Huntington's disease	1.04882	0.790523	0.976461
ko05206	MicroRNAs in cancer	0.993766	0.823608	0.976461
ko05215	Prostate cancer	0.995413	0.965654	0.976461
ko05340	Primary immunodeficiency	1.00193	0.958321	0.976461
