# Supplementary material for: The prevalence and transcriptional activity of the mucosal microbiota of ulcerative colitis patients
Source: Sci Rep. 2018 Nov 22;8:17278. doi: 10.1038/s41598-018-35243-4 (PMC6250705; doi:10.1038/s41598-018-35243-4)
Supplement: Supplementary file 10 — Table S9 [file 41598_2018_35243_MOESM10_ESM.xlsx]

## Sheet: Infl vs non-inflamed UC, RNA
ko	KEGG pathway name	Fold change	p.value	qvalue
ko03010	Ribosome	0.937583	0.160518	0.990745
ko00240	Pyrimidine metabolism	0.980865	0.170646	0.990745
ko05205	Proteoglycans in cancer	0.964668	0.204769	0.990745
ko05204	Chemical carcinogenesis	2.57534	0.25643	0.990745
ko00970	Aminoacyl-tRNA biosynthesis	0.912674	0.257544	0.990745
ko00906	Carotenoid biosynthesis	2.04826	0.288379	0.990745
ko03060	Protein export	0.96862	0.290581	0.990745
ko02060	Phosphotransferase system (PTS)	1.41324	0.313119	0.990745
ko03420	Nucleotide excision repair	0.953625	0.317996	0.990745
ko04122	Sulfur relay system	1.08297	0.32161	0.990745
ko04152	AMPK signaling pathway	0.934114	0.322259	0.990745
ko03020	RNA polymerase	0.939425	0.325076	0.990745
ko03030	DNA replication	0.961319	0.327508	0.990745
ko00310	Lysine degradation	1.0927	0.356207	0.990745
ko00562	Inositol phosphate metabolism	1.14043	0.356333	0.990745
ko00510	N-Glycan biosynthesis	0.81887	0.367533	0.990745
ko00910	Nitrogen metabolism	1.05989	0.375666	0.990745
ko04917	Prolactin signaling pathway	1.30726	0.389035	0.990745
ko05111	Biofilm formation - Vibrio cholerae	1.07181	0.396042	0.990745
ko03440	Homologous recombination	0.986382	0.401827	0.990745
ko00982	Drug metabolism - cytochrome P450	1.39868	0.406282	0.990745
ko00980	Metabolism of xenobiotics by cytochrome P450	1.39505	0.412675	0.990745
ko00670	One carbon pool by folate	0.967499	0.412797	0.990745
ko05206	MicroRNAs in cancer	0.940595	0.413032	0.990745
ko03018	RNA degradation	0.972245	0.42649	0.990745
ko02010	ABC transporters	1.0866	0.426616	0.990745
ko05133	Pertussis	1.28192	0.430465	0.990745
ko05120	Epithelial cell signaling in Helicobacter pylori infection	0.98322	0.433623	0.990745
ko00450	Selenocompound metabolism	1.04298	0.438652	0.990745
ko00480	Glutathione metabolism	1.09945	0.440734	0.990745
ko04212	Longevity regulating pathway - worm	0.982107	0.443466	0.990745
ko03410	Base excision repair	0.984815	0.452315	0.990745
ko04930	Type II diabetes mellitus	1.0294	0.452937	0.990745
ko00903	Limonene and pinene degradation	1.36784	0.461097	0.990745
ko02030	Bacterial chemotaxis	1.35805	0.462634	0.990745
ko04112	Cell cycle - Caulobacter	0.97403	0.462949	0.990745
ko03320	PPAR signaling pathway	0.928903	0.465311	0.990745
ko00920	Sulfur metabolism	1.0602	0.469486	0.990745
ko03430	Mismatch repair	0.973927	0.474474	0.990745
ko02020	Two-component system	1.09209	0.476083	0.990745
ko04918	Thyroid hormone synthesis	1.20299	0.479008	0.990745
ko04920	Adipocytokine signaling pathway	0.872259	0.482759	0.990745
ko00220	Arginine biosynthesis	0.976963	0.490165	0.990745
ko00524	Neomycin, kanamycin and gentamicin biosynthesis	0.94177	0.491174	0.990745
ko01040	Biosynthesis of unsaturated fatty acids	1.04344	0.495908	0.990745
ko04940	Type I diabetes mellitus	0.94946	0.497007	0.990745
ko03070	Bacterial secretion system	1.03788	0.499813	0.990745
ko00300	Lysine biosynthesis	0.966744	0.500666	0.990745
ko00640	Propanoate metabolism	1.03194	0.500908	0.990745
ko03013	RNA transport	0.944164	0.502336	0.990745
ko00040	Pentose and glucuronate interconversions	1.03772	0.503725	0.990745
ko01120	Microbial metabolism in diverse environments	1.01447	0.517009	0.990745
ko00340	Histidine metabolism	0.984662	0.518391	0.990745
ko00230	Purine metabolism	0.989337	0.519712	0.990745
ko04066	HIF-1 signaling pathway	0.955329	0.522127	0.990745
ko00680	Methane metabolism	0.963546	0.524895	0.990745
ko04727	GABAergic synapse	0.934662	0.526022	0.990745
ko05230	Central carbon metabolism in cancer	0.95913	0.526876	0.990745
ko04210	Apoptosis	0.843794	0.531605	0.990745
ko00430	Taurine and hypotaurine metabolism	0.96908	0.533952	0.990745
ko00400	Phenylalanine, tyrosine and tryptophan biosynthesis	0.969039	0.534126	0.990745
ko03008	Ribosome biogenesis in eukaryotes	0.907357	0.537119	0.990745
ko00250	Alanine, aspartate and glutamate metabolism	0.979472	0.53889	0.990745
ko04724	Glutamatergic synapse	0.950284	0.539925	0.990745
ko00130	Ubiquinone and other terpenoid-quinone biosynthesis	1.14067	0.540334	0.990745
ko00350	Tyrosine metabolism	1.05966	0.551633	0.990745
ko00790	Folate biosynthesis	1.03623	0.552144	0.990745
ko00720	Carbon fixation pathways in prokaryotes	0.979315	0.552173	0.990745
ko00900	Terpenoid backbone biosynthesis	0.990181	0.552695	0.990745
ko00603	Glycosphingolipid biosynthesis - globo and isoglobo series	0.868031	0.553815	0.990745
ko00983	Drug metabolism - other enzymes	0.980752	0.560032	0.990745
ko01503	Cationic antimicrobial peptide (CAMP) resistance	1.07196	0.56226	0.990745
ko00626	Naphthalene degradation	1.12431	0.56595	0.990745
ko01053	Biosynthesis of siderophore group nonribosomal peptides	1.18708	0.573755	0.990745
ko01100	Metabolic pathways	0.99176	0.574894	0.990745
ko00590	Arachidonic acid metabolism	1.14732	0.579507	0.990745
ko04141	Protein processing in endoplasmic reticulum	0.927789	0.58087	0.990745
ko00830	Retinol metabolism	1.17161	0.58738	0.990745
ko00410	beta-Alanine metabolism	1.04347	0.590924	0.990745
ko00908	Zeatin biosynthesis	0.960665	0.594244	0.990745
ko00253	Tetracycline biosynthesis	1.05739	0.597537	0.990745
ko00051	Fructose and mannose metabolism	1.04989	0.601518	0.990745
ko00380	Tryptophan metabolism	1.12812	0.602503	0.990745
ko00030	Pentose phosphate pathway	1.01546	0.608839	0.990745
ko05132	Salmonella infection	1.17447	0.608897	0.990745
ko00600	Sphingolipid metabolism	0.891269	0.612663	0.990745
ko00120	Primary bile acid biosynthesis	0.888849	0.615006	0.990745
ko02040	Flagellar assembly	1.36353	0.616931	0.990745
ko01230	Biosynthesis of amino acids	0.981185	0.623064	0.990745
ko04974	Protein digestion and absorption	0.860068	0.628385	0.990745
ko01200	Carbon metabolism	0.994829	0.628981	0.990745
ko00531	Glycosaminoglycan degradation	0.878199	0.629794	0.990745
ko04146	Peroxisome	0.947496	0.630328	0.990745
ko00473	D-Alanine metabolism	1.0354	0.630991	0.990745
ko00471	D-Glutamine and D-glutamate metabolism	0.988913	0.635997	0.990745
ko00121	Secondary bile acid biosynthesis	0.897818	0.637219	0.990745
ko04964	Proximal tubule bicarbonate reclamation	0.909026	0.637684	0.990745
ko00633	Nitrotoluene degradation	1.20526	0.638746	0.990745
ko00521	Streptomycin biosynthesis	0.937534	0.639611	0.990745
ko00061	Fatty acid biosynthesis	0.976139	0.648056	0.990745
ko00511	Other glycan degradation	0.889128	0.648353	0.990745
ko00604	Glycosphingolipid biosynthesis - ganglio series	0.871873	0.64935	0.990745
ko00460	Cyanoamino acid metabolism	0.961056	0.649362	0.990745
ko04142	Lysosome	0.885925	0.649817	0.990745
ko05152	Tuberculosis	0.978082	0.650254	0.990745
ko00140	Steroid hormone biosynthesis	0.861031	0.651963	0.990745
ko04151	PI3K-Akt signaling pathway	0.968347	0.660189	0.990745
ko04070	Phosphatidylinositol signaling system	0.966669	0.660931	0.990745
ko00550	Peptidoglycan biosynthesis	0.991527	0.676193	0.990745
ko00261	Monobactam biosynthesis	0.99257	0.693719	0.990745
ko00643	Styrene degradation	0.866614	0.694359	0.990745
ko04214	Apoptosis - fly	0.940523	0.697078	0.990745
ko05014	Amyotrophic lateral sclerosis (ALS)	1.10344	0.700085	0.990745
ko04072	Phospholipase D signaling pathway	1.02197	0.703679	0.990745
ko00760	Nicotinate and nicotinamide metabolism	0.991182	0.705923	0.990745
ko01210	2-Oxocarboxylic acid metabolism	0.978864	0.707443	0.990745
ko00010	Glycolysis / Gluconeogenesis	1.01601	0.711082	0.990745
ko00330	Arginine and proline metabolism	1.02807	0.714328	0.990745
ko00071	Fatty acid degradation	1.0282	0.714591	0.990745
ko01130	Biosynthesis of antibiotics	0.989968	0.715823	0.990745
ko00311	Penicillin and cephalosporin biosynthesis	0.900764	0.71733	0.990745
ko00020	Citrate cycle (TCA cycle)	0.979803	0.727545	0.990745
ko00401	Novobiocin biosynthesis	0.972384	0.728723	0.990745
ko05200	Pathways in cancer	1.02558	0.731822	0.990745
ko00523	Polyketide sugar unit biosynthesis	0.936297	0.735193	0.990745
ko00620	Pyruvate metabolism	1.00644	0.736214	0.990745
ko00260	Glycine, serine and threonine metabolism	0.989588	0.737683	0.990745
ko00940	Phenylpropanoid biosynthesis	0.938708	0.747356	0.990745
ko00270	Cysteine and methionine metabolism	1.00978	0.747707	0.990745
ko04626	Plant-pathogen interaction	1.02639	0.75127	0.990745
ko04931	Insulin resistance	0.980443	0.777452	0.990745
ko00625	Chloroalkane and chloroalkene degradation	1.06414	0.785286	0.990745
ko00362	Benzoate degradation	1.03317	0.78656	0.990745
ko04068	FoxO signaling pathway	0.955454	0.794601	0.990745
ko01220	Degradation of aromatic compounds	1.02166	0.79595	0.990745
ko00052	Galactose metabolism	0.984838	0.801584	0.990745
ko01055	Biosynthesis of vancomycin group antibiotics	0.954823	0.803712	0.990745
ko04973	Carbohydrate digestion and absorption	1.06342	0.810007	0.990745
ko00053	Ascorbate and aldarate metabolism	1.03942	0.816843	0.990745
ko00650	Butanoate metabolism	1.02163	0.817627	0.990745
ko00770	Pantothenate and CoA biosynthesis	0.988212	0.822175	0.990745
ko05340	Primary immunodeficiency	0.987666	0.823255	0.990745
ko00072	Synthesis and degradation of ketone bodies	1.08615	0.829236	0.990745
ko00360	Phenylalanine metabolism	0.988385	0.832218	0.990745
ko00332	Carbapenem biosynthesis	0.963204	0.833383	0.990745
ko00520	Amino sugar and nucleotide sugar metabolism	0.990566	0.833571	0.990745
ko00780	Biotin metabolism	0.987043	0.838686	0.990745
ko04011	MAPK signaling pathway - yeast	1.04557	0.853981	0.990745
ko00500	Starch and sucrose metabolism	0.991038	0.857549	0.990745
ko05010	Alzheimer's disease	1.00892	0.86891	0.990745
ko00440	Phosphonate and phosphinate metabolism	1.02835	0.87144	0.990745
ko00950	Isoquinoline alkaloid biosynthesis	0.982599	0.87465	0.990745
ko00960	Tropane, piperidine and pyridine alkaloid biosynthesis	0.986431	0.877256	0.990745
ko00540	Lipopolysaccharide biosynthesis	0.965471	0.877702	0.990745
ko04612	Antigen processing and presentation	1.01116	0.878875	0.990745
ko04914	Progesterone-mediated oocyte maturation	1.01116	0.878875	0.990745
ko04915	Estrogen signaling pathway	1.01116	0.878875	0.990745
ko05215	Prostate cancer	1.01116	0.878875	0.990745
ko00621	Dioxin degradation	1.03652	0.885518	0.990745
ko00290	Valine, leucine and isoleucine biosynthesis	0.989168	0.888162	0.990745
ko05016	Huntington's disease	0.973031	0.890188	0.990745
ko04910	Insulin signaling pathway	0.98516	0.891733	0.990745
ko00190	Oxidative phosphorylation	0.993184	0.906582	0.990745
ko00622	Xylene degradation	1.02633	0.911448	0.990745
ko00785	Lipoic acid metabolism	0.977493	0.913433	0.990745
ko00195	Photosynthesis	1.0079	0.913477	0.990745
ko04211	Longevity regulating pathway	0.979405	0.913644	0.990745
ko04922	Glucagon signaling pathway	0.995332	0.918517	0.990745
ko05203	Viral carcinogenesis	0.995472	0.919506	0.990745
ko00740	Riboflavin metabolism	1.00834	0.923271	0.990745
ko00630	Glyoxylate and dicarboxylate metabolism	1.00287	0.940756	0.990745
ko00561	Glycerolipid metabolism	1.00602	0.943889	0.990745
ko01502	Vancomycin resistance	0.995162	0.945582	0.990745
ko01051	Biosynthesis of ansamycins	1.00555	0.948424	0.990745
ko00710	Carbon fixation in photosynthetic organisms	0.997932	0.949346	0.990745
ko00280	Valine, leucine and isoleucine degradation	0.994519	0.955243	0.990745
ko05231	Choline metabolism in cancer	0.997058	0.955685	0.990745
ko00860	Porphyrin and chlorophyll metabolism	0.997596	0.961493	0.990745
ko00750	Vitamin B6 metabolism	0.995956	0.969611	0.990745
ko04213	Longevity regulating pathway - multiple species	0.997218	0.971698	0.990745
ko01110	Biosynthesis of secondary metabolites	0.999449	0.977254	0.990745
ko00627	Aminobenzoate degradation	0.997714	0.977256	0.990745
ko00730	Thiamine metabolism	1.00158	0.978679	0.990745
ko00660	C5-Branched dibasic acid metabolism	0.998209	0.983516	0.990745
ko05134	Legionellosis	1.00127	0.984583	0.990745
ko01212	Fatty acid metabolism	0.999575	0.985611	0.990745
ko04621	NOD-like receptor signaling pathway	1.00141	0.986802	0.990745
ko01501	beta-Lactam resistance	1.00227	0.987723	0.990745
ko00564	Glycerophospholipid metabolism	0.999331	0.990745	0.990745
