# Supplementary material for: The prevalence and transcriptional activity of the mucosal microbiota of ulcerative colitis patients
Source: Sci Rep. 2018 Nov 22;8:17278. doi: 10.1038/s41598-018-35243-4 (PMC6250705; doi:10.1038/s41598-018-35243-4)
Supplement: Supplementary file 11 — Tabls S10 [file 41598_2018_35243_MOESM11_ESM.xlsx]

## Sheet: Non-IBD vs non-inflamed UC, DNA
ko	KEGG pathway name	Fold change	p.value	qvalue
ko05204	Chemical carcinogenesis	3.80588	0.000175176	0.0165946
ko00906	Carotenoid biosynthesis	2.87707	0.00102619	0.0243029
ko00980	Metabolism of xenobiotics by cytochrome P450	2.16044	0.000808697	0.0243029
ko00982	Drug metabolism - cytochrome P450	2.16043	0.000798642	0.0243029
ko00380	Tryptophan metabolism	1.35599	0.00601607	0.113982
ko00350	Tyrosine metabolism	1.0985	0.019074	0.181734
ko00903	Limonene and pinene degradation	1.80893	0.01207	0.181734
ko02030	Bacterial chemotaxis	1.57417	0.0147554	0.181734
ko03070	Bacterial secretion system	1.12126	0.0191842	0.181734
ko05133	Pertussis	1.51219	0.017316	0.181734
ko00071	Fatty acid degradation	1.08942	0.0234494	0.185115
ko02020	Two-component system	1.22036	0.0221065	0.185115
ko00330	Arginine and proline metabolism	1.08704	0.0267225	0.18718
ko05132	Salmonella infection	1.57086	0.0276628	0.18718
ko00310	Lysine degradation	1.13526	0.0334261	0.192913
ko02010	ABC transporters	1.17678	0.0319695	0.192913
ko02040	Flagellar assembly	1.77328	0.0346192	0.192913
ko00130	Ubiquinone and other terpenoid-quinone biosynthesis	1.29519	0.0423365	0.195872
ko00195	Photosynthesis	0.930407	0.0434208	0.195872
ko00650	Butanoate metabolism	1.04878	0.0408777	0.195872
ko05152	Tuberculosis	0.937582	0.0386283	0.195872
ko01040	Biosynthesis of unsaturated fatty acids	1.0884	0.0512779	0.211201
ko01130	Biosynthesis of antibiotics	0.979606	0.0499354	0.211201
ko00410	beta-Alanine metabolism	1.09179	0.0582772	0.211661
ko00626	Naphthalene degradation	1.23608	0.0584058	0.211661
ko00830	Retinol metabolism	1.34442	0.0610432	0.211661
ko01053	Biosynthesis of siderophore group nonribosomal peptides	1.26799	0.0595496	0.211661
ko01220	Degradation of aromatic compounds	1.15279	0.0625614	0.211661
ko00480	Glutathione metabolism	1.18032	0.0652272	0.213071
ko00052	Galactose metabolism	0.93602	0.0882964	0.24317
ko00332	Carbapenem biosynthesis	0.958843	0.105245	0.24317
ko00524	Neomycin, kanamycin and gentamicin biosynthesis	0.901534	0.100999	0.24317
ko00710	Carbon fixation in photosynthetic organisms	0.963528	0.0850346	0.24317
ko00760	Nicotinate and nicotinamide metabolism	1.01799	0.0926677	0.24317
ko00910	Nitrogen metabolism	1.05993	0.103535	0.24317
ko00920	Sulfur metabolism	1.11929	0.0957656	0.24317
ko04122	Sulfur relay system	1.09574	0.0803763	0.24317
ko05010	Alzheimer's disease	1.03812	0.0992782	0.24317
ko05014	Amyotrophic lateral sclerosis (ALS)	1.31009	0.0914619	0.24317
ko05111	Biofilm formation - Vibrio cholerae	1.1245	0.0783632	0.24317
ko05200	Pathways in cancer	1.0876	0.102666	0.24317
ko00564	Glycerophospholipid metabolism	1.04716	0.112849	0.24906
ko01230	Biosynthesis of amino acids	0.964699	0.113052	0.24906
ko00261	Monobactam biosynthesis	0.978777	0.126913	0.27324
ko00040	Pentose and glucuronate interconversions	1.05854	0.157273	0.288959
ko00340	Histidine metabolism	0.944235	0.148867	0.288959
ko00400	Phenylalanine, tyrosine and tryptophan biosynthesis	0.961276	0.144498	0.288959
ko00450	Selenocompound metabolism	1.03991	0.16132	0.288959
ko00520	Amino sugar and nucleotide sugar metabolism	0.963521	0.161666	0.288959
ko00521	Streptomycin biosynthesis	0.918688	0.152049	0.288959
ko00670	One carbon pool by folate	0.971292	0.159376	0.288959
ko01503	Cationic antimicrobial peptide (CAMP) resistance	1.1059	0.151966	0.288959
ko05016	Huntington's disease	1.16046	0.161509	0.288959
ko05205	Proteoglycans in cancer	0.965532	0.168329	0.295297
ko00051	Fructose and mannose metabolism	0.952044	0.192794	0.311083
ko00053	Ascorbate and aldarate metabolism	0.890662	0.198042	0.311083
ko00061	Fatty acid biosynthesis	0.970083	0.20866	0.311083
ko00362	Benzoate degradation	1.08593	0.206603	0.311083
ko00590	Arachidonic acid metabolism	1.18009	0.194203	0.311083
ko00730	Thiamine metabolism	0.9608	0.209419	0.311083
ko00908	Zeatin biosynthesis	0.939171	0.180862	0.311083
ko01210	2-Oxocarboxylic acid metabolism	0.966327	0.184926	0.311083
ko04213	Longevity regulating pathway - multiple species	1.0634	0.210285	0.311083
ko05206	MicroRNAs in cancer	1.04505	0.208282	0.311083
ko05230	Central carbon metabolism in cancer	0.957746	0.21345	0.311083
ko00540	Lipopolysaccharide biosynthesis	1.12093	0.224562	0.322318
ko00250	Alanine, aspartate and glutamate metabolism	0.967613	0.228183	0.322628
ko04910	Insulin signaling pathway	0.965684	0.235453	0.32801
ko00010	Glycolysis / Gluconeogenesis	0.98596	0.249483	0.329862
ko00523	Polyketide sugar unit biosynthesis	0.909017	0.25071	0.329862
ko01100	Metabolic pathways	0.993528	0.240436	0.329862
ko04152	AMPK signaling pathway	0.939679	0.248878	0.329862
ko00120	Primary bile acid biosynthesis	0.848477	0.287095	0.334267
ko00121	Secondary bile acid biosynthesis	0.850528	0.286257	0.334267
ko00220	Arginine biosynthesis	0.981462	0.321101	0.334267
ko00300	Lysine biosynthesis	0.964944	0.318064	0.334267
ko00510	N-Glycan biosynthesis	0.865658	0.319996	0.334267
ko00627	Aminobenzoate degradation	0.951905	0.299883	0.334267
ko00633	Nitrotoluene degradation	1.13847	0.295944	0.334267
ko00770	Pantothenate and CoA biosynthesis	0.975873	0.271951	0.334267
ko00900	Terpenoid backbone biosynthesis	0.979103	0.270324	0.334267
ko01055	Biosynthesis of vancomycin group antibiotics	0.942556	0.318943	0.334267
ko01110	Biosynthesis of secondary metabolites	0.993668	0.27673	0.334267
ko01502	Vancomycin resistance	0.968916	0.281931	0.334267
ko03008	Ribosome biogenesis in eukaryotes	1.04671	0.28641	0.334267
ko03018	RNA degradation	0.974631	0.309014	0.334267
ko04724	Glutamatergic synapse	0.94415	0.265291	0.334267
ko04727	GABAergic synapse	0.938312	0.311855	0.334267
ko04918	Thyroid hormone synthesis	1.16013	0.270379	0.334267
ko04930	Type II diabetes mellitus	0.978842	0.316864	0.334267
ko04940	Type I diabetes mellitus	0.948031	0.304132	0.334267
ko04931	Insulin resistance	0.974138	0.329881	0.339674
ko00600	Sphingolipid metabolism	0.900106	0.342587	0.345252
ko00970	Aminoacyl-tRNA biosynthesis	0.946019	0.339777	0.345252
ko00625	Chloroalkane and chloroalkene degradation	1.09746	0.372535	0.370118
ko04112	Cell cycle - Caulobacter	0.9776	0.375075	0.370118
ko04011	MAPK signaling pathway - yeast	1.13548	0.379869	0.370984
ko00030	Pentose phosphate pathway	0.982981	0.392758	0.375822
ko00471	D-Glutamine and D-glutamate metabolism	0.981572	0.392321	0.375822
ko00072	Synthesis and degradation of ketone bodies	1.10546	0.484188	0.375899
ko00140	Steroid hormone biosynthesis	0.859827	0.449713	0.375899
ko00260	Glycine, serine and threonine metabolism	0.994253	0.456388	0.375899
ko00290	Valine, leucine and isoleucine biosynthesis	0.978772	0.417069	0.375899
ko00460	Cyanoamino acid metabolism	0.962772	0.476016	0.375899
ko00473	D-Alanine metabolism	1.03335	0.428011	0.375899
ko00511	Other glycan degradation	0.895997	0.405545	0.375899
ko00531	Glycosaminoglycan degradation	0.908059	0.478508	0.375899
ko00603	Glycosphingolipid biosynthesis - globo and isoglobo series	0.912932	0.431914	0.375899
ko00604	Glycosphingolipid biosynthesis - ganglio series	0.89848	0.483907	0.375899
ko00720	Carbon fixation pathways in prokaryotes	0.984288	0.474033	0.375899
ko00750	Vitamin B6 metabolism	0.988495	0.484521	0.375899
ko00983	Drug metabolism - other enzymes	0.977602	0.410557	0.375899
ko03010	Ribosome	0.980248	0.463701	0.375899
ko03030	DNA replication	0.983898	0.488071	0.375899
ko03320	PPAR signaling pathway	0.955817	0.437243	0.375899
ko03410	Base excision repair	1.01314	0.438271	0.375899
ko04070	Phosphatidylinositol signaling system	0.974959	0.461187	0.375899
ko04142	Lysosome	0.899537	0.459582	0.375899
ko04210	Apoptosis	0.872429	0.44982	0.375899
ko04211	Longevity regulating pathway	1.08667	0.446144	0.375899
ko04920	Adipocytokine signaling pathway	0.933474	0.43558	0.375899
ko04922	Glucagon signaling pathway	0.975061	0.40281	0.375899
ko04974	Protein digestion and absorption	0.871068	0.462372	0.375899
ko00311	Penicillin and cephalosporin biosynthesis	0.90842	0.509233	0.385922
ko04068	FoxO signaling pathway	1.07931	0.507876	0.385922
ko00561	Glycerolipid metabolism	0.973407	0.515887	0.387862
ko01120	Microbial metabolism in diverse environments	1.00633	0.524982	0.388574
ko01501	beta-Lactam resistance	1.04854	0.525038	0.388574
ko00270	Cysteine and methionine metabolism	1.00849	0.535199	0.393023
ko00240	Pyrimidine metabolism	0.994808	0.567556	0.399892
ko00740	Riboflavin metabolism	1.03315	0.569881	0.399892
ko01051	Biosynthesis of ansamycins	0.978949	0.561272	0.399892
ko03420	Nucleotide excision repair	0.980654	0.563951	0.399892
ko04141	Protein processing in endoplasmic reticulum	0.960137	0.566409	0.399892
ko05340	Primary immunodeficiency	0.97621	0.556252	0.399892
ko03430	Mismatch repair	0.988345	0.583709	0.406584
ko00790	Folate biosynthesis	1.00907	0.595531	0.40828
ko04146	Peroxisome	0.979149	0.593261	0.40828
ko04212	Longevity regulating pathway - worm	0.986571	0.599073	0.40828
ko00253	Tetracycline biosynthesis	0.971098	0.625334	0.409525
ko00550	Peptidoglycan biosynthesis	0.993313	0.645729	0.409525
ko00620	Pyruvate metabolism	1.00597	0.621484	0.409525
ko00785	Lipoic acid metabolism	1.04615	0.65218	0.409525
ko00950	Isoquinoline alkaloid biosynthesis	1.01408	0.652777	0.409525
ko01212	Fatty acid metabolism	0.991206	0.649042	0.409525
ko03060	Protein export	0.992485	0.642659	0.409525
ko03440	Homologous recombination	0.993533	0.62383	0.409525
ko04612	Antigen processing and presentation	1.02116	0.649748	0.409525
ko04914	Progesterone-mediated oocyte maturation	1.02116	0.649748	0.409525
ko04915	Estrogen signaling pathway	1.02116	0.649748	0.409525
ko05215	Prostate cancer	1.02116	0.649748	0.409525
ko03020	RNA polymerase	0.986856	0.66793	0.416275
ko01200	Carbon metabolism	0.997661	0.676144	0.41864
ko00643	Styrene degradation	0.922184	0.690449	0.419276
ko00940	Phenylpropanoid biosynthesis	0.977028	0.689098	0.419276
ko04214	Apoptosis - fly	0.964763	0.686192	0.419276
ko04626	Plant-pathogen interaction	1.01624	0.701409	0.423218
ko00640	Propanoate metabolism	0.990481	0.712176	0.42431
ko04151	PI3K-Akt signaling pathway	1.01966	0.710145	0.42431
ko04066	HIF-1 signaling pathway	0.985606	0.730583	0.432556
ko03013	RNA transport	0.987155	0.744347	0.437968
ko05231	Choline metabolism in cancer	1.01389	0.751763	0.439601
ko00190	Oxidative phosphorylation	1.00637	0.757459	0.440214
ko00360	Phenylalanine metabolism	0.98897	0.775037	0.445995
ko00440	Phosphonate and phosphinate metabolism	1.01919	0.776822	0.445995
ko00622	Xylene degradation	0.972971	0.787243	0.446793
ko05203	Viral carcinogenesis	1.00702	0.787645	0.446793
ko00430	Taurine and hypotaurine metabolism	0.993939	0.808877	0.450578
ko00660	C5-Branched dibasic acid metabolism	0.995402	0.799701	0.450578
ko00680	Methane metabolism	0.995827	0.811544	0.450578
ko00780	Biotin metabolism	1.00603	0.813342	0.450578
ko02060	Phosphotransferase system (PTS)	1.02969	0.828173	0.45349
ko05120	Epithelial cell signaling in Helicobacter pylori infection	1.00351	0.824326	0.45349
ko04964	Proximal tubule bicarbonate reclamation	1.02003	0.849114	0.462285
ko00630	Glyoxylate and dicarboxylate metabolism	1.00315	0.862254	0.466163
ko00960	Tropane, piperidine and pyridine alkaloid biosynthesis	1.00302	0.86608	0.466163
ko04072	Phospholipase D signaling pathway	1.00883	0.876712	0.469065
ko04621	NOD-like receptor signaling pathway	1.00751	0.881374	0.469065
ko00562	Inositol phosphate metabolism	1.00681	0.898962	0.475753
ko00020	Citrate cycle (TCA cycle)	1.00258	0.93317	0.484842
ko00280	Valine, leucine and isoleucine degradation	1.00476	0.932384	0.484842
ko00860	Porphyrin and chlorophyll metabolism	1.00225	0.933053	0.484842
ko04917	Prolactin signaling pathway	1.01023	0.93661	0.484842
ko04973	Carbohydrate digestion and absorption	1.00911	0.945513	0.486791
ko00230	Purine metabolism	0.999579	0.958377	0.486918
ko00500	Starch and sucrose metabolism	1.00138	0.961179	0.486918
ko00621	Dioxin degradation	0.994748	0.959186	0.486918
ko05134	Legionellosis	0.999184	0.971737	0.489648
ko00401	Novobiocin biosynthesis	0.999594	0.981232	0.491816
