# Supplementary material for: The prevalence and transcriptional activity of the mucosal microbiota of ulcerative colitis patients
Source: Sci Rep. 2018 Nov 22;8:17278. doi: 10.1038/s41598-018-35243-4 (PMC6250705; doi:10.1038/s41598-018-35243-4)
Supplement: Supplementary file 12 — Table S11 [file 41598_2018_35243_MOESM12_ESM.xlsx]

## Sheet: Non-IBD vs non-inflamed UC, RNA
ko	KEGG pathway name	Fold change	p.value	qvalue
ko05204	Chemical carcinogenesis	2.34997	0.0137211	0.505127
ko00982	Drug metabolism - cytochrome P450	1.72363	0.019234	0.505127
ko00980	Metabolism of xenobiotics by cytochrome P450	1.72524	0.0193077	0.505127
ko00330	Arginine and proline metabolism	1.08848	0.023068	0.505127
ko00906	Carotenoid biosynthesis	2.10168	0.0244247	0.505127
ko00071	Fatty acid degradation	1.08337	0.034924	0.505127
ko00350	Tyrosine metabolism	1.08286	0.0493744	0.505127
ko00380	Tryptophan metabolism	1.21489	0.0508396	0.505127
ko00130	Ubiquinone and other terpenoid-quinone biosynthesis	1.26139	0.0511302	0.505127
ko05133	Pertussis	1.38911	0.0586393	0.505127
ko00650	Butanoate metabolism	1.04547	0.0654026	0.505127
ko04213	Longevity regulating pathway - multiple species	1.0916	0.0729208	0.505127
ko05152	Tuberculosis	0.953268	0.0736852	0.505127
ko00950	Isoquinoline alkaloid biosynthesis	1.07369	0.0787289	0.505127
ko01230	Biosynthesis of amino acids	0.96266	0.0807595	0.505127
ko00195	Photosynthesis	0.925717	0.0857676	0.505127
ko00253	Tetracycline biosynthesis	0.914532	0.0858193	0.505127
ko00400	Phenylalanine, tyrosine and tryptophan biosynthesis	0.960065	0.0872477	0.505127
ko01130	Biosynthesis of antibiotics	0.983628	0.0937426	0.505127
ko00770	Pantothenate and CoA biosynthesis	0.960026	0.0989897	0.505127
ko05016	Huntington's disease	1.2219	0.106034	0.505127
ko00830	Retinol metabolism	1.30799	0.106335	0.505127
ko00960	Tropane, piperidine and pyridine alkaloid biosynthesis	1.04272	0.10866	0.505127
ko05205	Proteoglycans in cancer	0.965604	0.11002	0.505127
ko00480	Glutathione metabolism	1.13705	0.110937	0.505127
ko05014	Amyotrophic lateral sclerosis (ALS)	1.289	0.111245	0.505127
ko02020	Two-component system	1.12428	0.117406	0.505127
ko03070	Bacterial secretion system	1.07081	0.122365	0.505127
ko02040	Flagellar assembly	1.42458	0.122557	0.505127
ko00440	Phosphonate and phosphinate metabolism	1.13405	0.124323	0.505127
ko01210	2-Oxocarboxylic acid metabolism	0.960673	0.126323	0.505127
ko04930	Type II diabetes mellitus	0.96375	0.127028	0.505127
ko00051	Fructose and mannose metabolism	0.9217	0.127355	0.505127
ko02030	Bacterial chemotaxis	1.27621	0.131048	0.505127
ko01110	Biosynthesis of secondary metabolites	0.990798	0.136953	0.505127
ko00730	Thiamine metabolism	0.953096	0.140803	0.505127
ko00561	Glycerolipid metabolism	0.928781	0.144599	0.505127
ko00540	Lipopolysaccharide biosynthesis	1.18315	0.150955	0.505127
ko01503	Cationic antimicrobial peptide (CAMP) resistance	1.08958	0.153705	0.505127
ko00332	Carbapenem biosynthesis	0.95156	0.157806	0.505127
ko00290	Valine, leucine and isoleucine biosynthesis	0.95742	0.158595	0.505127
ko05132	Salmonella infection	1.27265	0.160631	0.505127
ko04922	Glucagon signaling pathway	0.956997	0.168014	0.505127
ko00550	Peptidoglycan biosynthesis	0.981175	0.171655	0.505127
ko00524	Neomycin, kanamycin and gentamicin biosynthesis	0.930245	0.178889	0.505127
ko00053	Ascorbate and aldarate metabolism	0.85668	0.179683	0.505127
ko05206	MicroRNAs in cancer	1.07725	0.180446	0.505127
ko04068	FoxO signaling pathway	1.17186	0.189211	0.505127
ko01220	Degradation of aromatic compounds	1.12162	0.189366	0.505127
ko00360	Phenylalanine metabolism	1.05386	0.191182	0.505127
ko00630	Glyoxylate and dicarboxylate metabolism	1.02925	0.193766	0.505127
ko04964	Proximal tubule bicarbonate reclamation	1.17652	0.195319	0.505127
ko05010	Alzheimer's disease	1.02982	0.196954	0.505127
ko00030	Pentose phosphate pathway	0.971496	0.196971	0.505127
ko00903	Limonene and pinene degradation	1.27259	0.202881	0.505127
ko00860	Porphyrin and chlorophyll metabolism	1.0388	0.203782	0.505127
ko00760	Nicotinate and nicotinamide metabolism	1.01508	0.204158	0.505127
ko05200	Pathways in cancer	1.09098	0.20504	0.505127
ko04211	Longevity regulating pathway	1.16717	0.205225	0.505127
ko00020	Citrate cycle (TCA cycle)	1.04337	0.207839	0.505127
ko00710	Carbon fixation in photosynthetic organisms	0.967297	0.209784	0.505127
ko05340	Primary immunodeficiency	0.965903	0.210299	0.505127
ko00052	Galactose metabolism	0.959642	0.21091	0.505127
ko00785	Lipoic acid metabolism	1.15286	0.222018	0.505835
ko00590	Arachidonic acid metabolism	1.18343	0.223688	0.505835
ko04011	MAPK signaling pathway - yeast	1.19258	0.229092	0.505835
ko00660	C5-Branched dibasic acid metabolism	0.970795	0.230945	0.505835
ko00562	Inositol phosphate metabolism	0.927043	0.235115	0.505835
ko04931	Insulin resistance	0.969262	0.235397	0.505835
ko00900	Terpenoid backbone biosynthesis	0.981191	0.236776	0.505835
ko00280	Valine, leucine and isoleucine degradation	1.06837	0.243154	0.505835
ko00310	Lysine degradation	1.06251	0.243448	0.505835
ko01502	Vancomycin resistance	0.963277	0.24473	0.505835
ko00010	Glycolysis / Gluconeogenesis	0.977413	0.254567	0.509649
ko00640	Propanoate metabolism	0.971923	0.255536	0.509649
ko00740	Riboflavin metabolism	1.05786	0.256709	0.509649
ko03013	RNA transport	0.967216	0.264512	0.518321
ko01501	beta-Lactam resistance	1.09032	0.270786	0.519047
ko03430	Mismatch repair	0.979341	0.271762	0.519047
ko00430	Taurine and hypotaurine metabolism	1.03217	0.278307	0.524903
ko04626	Plant-pathogen interaction	1.05526	0.290466	0.538624
ko04917	Prolactin signaling pathway	0.875187	0.29612	0.538624
ko00920	Sulfur metabolism	1.05976	0.299435	0.538624
ko00300	Lysine biosynthesis	0.970188	0.304824	0.538624
ko05203	Viral carcinogenesis	0.965452	0.312187	0.538624
ko02010	ABC transporters	1.06747	0.316395	0.538624
ko01040	Biosynthesis of unsaturated fatty acids	1.0383	0.317177	0.538624
ko03020	RNA polymerase	0.970673	0.317287	0.538624
ko05231	Choline metabolism in cancer	1.06074	0.31771	0.538624
ko04151	PI3K-Akt signaling pathway	1.06683	0.321833	0.539551
ko00643	Styrene degradation	0.846419	0.329172	0.541032
ko03030	DNA replication	0.980058	0.329887	0.541032
ko00040	Pentose and glucuronate interconversions	1.03379	0.333598	0.541235
ko04214	Apoptosis - fly	1.09943	0.351055	0.563497
ko04918	Thyroid hormone synthesis	1.14113	0.369562	0.56426
ko00910	Nitrogen metabolism	1.02702	0.377031	0.56426
ko00410	beta-Alanine metabolism	1.03743	0.377759	0.56426
ko04612	Antigen processing and presentation	1.05935	0.379723	0.56426
ko04914	Progesterone-mediated oocyte maturation	1.05935	0.379723	0.56426
ko04915	Estrogen signaling pathway	1.05935	0.379723	0.56426
ko05215	Prostate cancer	1.05935	0.379723	0.56426
ko00626	Naphthalene degradation	1.10252	0.381448	0.56426
ko00061	Fatty acid biosynthesis	0.981333	0.399865	0.584342
ko03060	Protein export	0.98809	0.402768	0.584342
ko00500	Starch and sucrose metabolism	0.978873	0.412322	0.592505
ko03410	Base excision repair	1.01347	0.418886	0.596259
ko00680	Methane metabolism	0.986032	0.433913	0.608261
ko02060	Phosphotransferase system (PTS)	0.890355	0.43538	0.608261
ko04112	Cell cycle - Caulobacter	0.982805	0.440154	0.609288
ko05111	Biofilm formation - Vibrio cholerae	1.04402	0.455646	0.619813
ko00220	Arginine biosynthesis	0.988127	0.455973	0.619813
ko04072	Phospholipase D signaling pathway	1.04577	0.460358	0.620187
ko01053	Biosynthesis of siderophore group nonribosomal peptides	1.10735	0.467907	0.624779
ko04621	NOD-like receptor signaling pathway	1.05041	0.479342	0.626279
ko04141	Protein processing in endoplasmic reticulum	1.06618	0.479679	0.626279
ko00621	Dioxin degradation	1.08772	0.481483	0.626279
ko00270	Cysteine and methionine metabolism	0.990293	0.497688	0.641824
ko00401	Novobiocin biosynthesis	1.01497	0.520527	0.660513
ko00720	Carbon fixation pathways in prokaryotes	1.01453	0.520935	0.660513
ko03440	Homologous recombination	0.992651	0.531616	0.664334
ko00362	Benzoate degradation	1.04143	0.532754	0.664334
ko00240	Pyrimidine metabolism	0.994935	0.53947	0.666353
ko00521	Streptomycin biosynthesis	0.968802	0.543206	0.666353
ko04152	AMPK signaling pathway	0.974462	0.558543	0.677611
ko00970	Aminoacyl-tRNA biosynthesis	0.977126	0.561365	0.677611
ko03008	Ribosome biogenesis in eukaryotes	1.02685	0.579705	0.691956
ko04122	Sulfur relay system	1.02362	0.583417	0.691956
ko04146	Peroxisome	1.02737	0.587007	0.691956
ko00190	Oxidative phosphorylation	1.01277	0.597073	0.698365
ko00750	Vitamin B6 metabolism	0.990059	0.627249	0.728016
ko00520	Amino sugar and nucleotide sugar metabolism	0.988714	0.648211	0.746604
ko00622	Xylene degradation	1.05063	0.666626	0.761996
ko03320	PPAR signaling pathway	1.02506	0.680261	0.769952
ko00340	Histidine metabolism	0.990024	0.707739	0.769952
ko00473	D-Alanine metabolism	1.01255	0.720125	0.769952
ko00120	Primary bile acid biosynthesis	0.960104	0.724415	0.769952
ko00510	N-Glycan biosynthesis	0.963579	0.726778	0.769952
ko00531	Glycosaminoglycan degradation	1.0523	0.732265	0.769952
ko00121	Secondary bile acid biosynthesis	0.963461	0.732411	0.769952
ko01051	Biosynthesis of ansamycins	0.985986	0.739967	0.769952
ko00072	Synthesis and degradation of ketone bodies	1.04688	0.741119	0.769952
ko00620	Pyruvate metabolism	1.00377	0.744208	0.769952
ko00780	Biotin metabolism	1.011	0.746279	0.769952
ko00908	Zeatin biosynthesis	0.986808	0.754779	0.769952
ko00604	Glycosphingolipid biosynthesis - ganglio series	1.05388	0.758565	0.769952
ko04920	Adipocytokine signaling pathway	1.03155	0.75861	0.769952
ko01200	Carbon metabolism	1.00169	0.763773	0.769952
ko00564	Glycerophospholipid metabolism	1.00872	0.765254	0.769952
ko04142	Lysosome	1.04826	0.765319	0.769952
ko01120	Microbial metabolism in diverse environments	0.99677	0.765438	0.769952
ko04973	Carbohydrate digestion and absorption	1.03836	0.787914	0.773851
ko04066	HIF-1 signaling pathway	1.00725	0.794724	0.773851
ko00311	Penicillin and cephalosporin biosynthesis	1.03511	0.805252	0.773851
ko00523	Polyketide sugar unit biosynthesis	0.982026	0.809395	0.773851
ko00260	Glycine, serine and threonine metabolism	0.997572	0.812558	0.773851
ko04727	GABAergic synapse	1.01276	0.81788	0.773851
ko00603	Glycosphingolipid biosynthesis - globo and isoglobo series	1.03006	0.818629	0.773851
ko04070	Phosphatidylinositol signaling system	1.00952	0.822888	0.773851
ko00230	Purine metabolism	0.998048	0.823261	0.773851
ko01212	Fatty acid metabolism	0.996753	0.832592	0.773851
ko00790	Folate biosynthesis	0.995774	0.83537	0.773851
ko00670	One carbon pool by folate	0.995969	0.8366	0.773851
ko00511	Other glycan degradation	1.02894	0.840224	0.773851
ko01100	Metabolic pathways	0.998822	0.843264	0.773851
ko05120	Epithelial cell signaling in Helicobacter pylori infection	0.996745	0.846246	0.773851
ko00471	D-Glutamine and D-glutamate metabolism	1.00299	0.866897	0.774145
ko00633	Nitrotoluene degradation	1.0227	0.871741	0.774145
ko00983	Drug metabolism - other enzymes	0.995637	0.872908	0.774145
ko04974	Protein digestion and absorption	1.02816	0.879162	0.774145
ko00450	Selenocompound metabolism	1.00365	0.892053	0.774145
ko04910	Insulin signaling pathway	0.995241	0.894442	0.774145
ko04210	Apoptosis	1.02334	0.895856	0.774145
ko03420	Nucleotide excision repair	0.996374	0.903127	0.774145
ko05230	Central carbon metabolism in cancer	1.00381	0.903149	0.774145
ko00250	Alanine, aspartate and glutamate metabolism	1.00246	0.919615	0.774145
ko00140	Steroid hormone biosynthesis	1.01996	0.923583	0.774145
ko00625	Chloroalkane and chloroalkene degradation	0.990442	0.924541	0.774145
ko04940	Type I diabetes mellitus	1.00406	0.924844	0.774145
ko00460	Cyanoamino acid metabolism	1.0048	0.932744	0.774145
ko01055	Biosynthesis of vancomycin group antibiotics	0.994808	0.933489	0.774145
ko00261	Monobactam biosynthesis	0.998971	0.935377	0.774145
ko04724	Glutamatergic synapse	1.00342	0.939864	0.774145
ko00627	Aminobenzoate degradation	1.00296	0.940698	0.774145
ko00600	Sphingolipid metabolism	1.00833	0.944051	0.774145
ko00940	Phenylpropanoid biosynthesis	0.997238	0.966384	0.781648
ko03010	Ribosome	0.999196	0.967241	0.781648
ko05134	Legionellosis	1.00115	0.968742	0.781648
ko04212	Longevity regulating pathway - worm	0.999405	0.975473	0.782604
ko03018	RNA degradation	1.00045	0.9803	0.782604
